# Supplementary material for: GSMN-TB: a web-based genome-scale network model of Mycobacterium tuberculosis metabolism
Source: Genome Biol. 2007 May 23;8(5):R89. doi: 10.1186/gb-2007-8-5-r89 (PMC1929162; doi:10.1186/gb-2007-8-5-r89)
Supplement: Additional data file 1 — Illustrated is the estimated macromolecular composition for M. tuberculosis. [file gb-2007-8-5-r89-S1.xls]

## Sheet: File 1
Table 1 M. tuberculosis macromolecular composition
						The coloured horizontal bars represent macromolecular components arranged in a hierarchical manner so that each macromolecular component is made up from the components beneath it. For instance, MAPC (mycolic acid, arabinogalactan peptidoglycan complex, bright green horizontal bar) is composed of mycolic acid, arabinogalactan and peptidoglycan. Each of these components is further decomposed. For i…
COMPONENT					MACROLMOL
total	mw	molarity (mM)	mg/g	scaling factor	proportion of BIOMASS
cytoplasm
cell membrane
cell wall core (insoluble)
cell envelope
nucleic acid
carbohydrate (Beste et al., 2005)					0.26
Lipid ( Beste et al., 2005)
DNA (DB)					0.0218
RNA (DB)					0.0358
small molecules etc.					0.05
protein (DB)					0.214
Total Iipid (BRW)
eth/eth sol lipids (BRW-A)
CHCl3 sol lipid (BRW-A)
CHCl3/meth sol lipid (BRW-B)
neutral lipid (BRW)
bound lipid (BRW)																																										Brennan Rooney and Winder Proceeedure A
interm' polarity lipids
phospholopid (BRW)
wax A (BRW-A)
wax C
wax D
lipoproteins
ribosomal RNA
mRNA
tRNA
cytoplasmic protein
cell wall amino acids
mycothiol	453.485	0.049	22.2208		0.0222208
poly-GLN/GLU	293.28	0.597	175.088		0.175088
MAPC (mycolic acid, arabinogalactan peptidoglycan complex)	125930	0.00134	117.271	2	0.234543
arabinogalactan-peptidoglycan	73661.9	0.00134	75.0212
arabinose mycolate		0.00038	0.45638
trehalosedimycolate (TDM)	3826.5	0.0029	7.2	2	0.0144
trehalose monomycolate (TMM)	2084.4	0.0029	3.6	2	0.0072
arabinogalactan	35354.4	0.00038	9.95469
peptidoglycan	1358.95	0.011	10.9234
diaminopimelate	190.2																				1
alanine	89.094																	3
glutamate	147.13													1					1
glutamine	146.15														1
Aspartate	133.1																			2
diacyltrehalose	1451.52	0.0001	0.135154	2	0.000270308
polyacyltrehalose	2994.38	0.0001	0.274543	2	0.000549086
PIMs	2423.36	0.0233	45.6913	2	0.0913826
LAM	15513.2	0.000326	4.18683	2	0.00837366
LM	5004.1	0.0072	33.4418	2	0.0668837
PE	806.722	0.0076	5.83376	2	0.0116675
cardiolipin	1545.54	0.0051	7.59971	2	0.0151994
MPD	991.82	4e-07	0.00035152	2	7.0304e-07
DIM	2295.56	0.0008	1.55883	2	0.00311766
PDIM	2540.46
PGL-TB	3854.27	0.0054	19.679	2	0.0393579
PHBAD1	299.24
PHBAD2	1294.76
SL-1	3078.28	0.0054	16.5154	2	0.0330308
Triglyceride	904.712	0.0116	9.976	2	0.019952
DPP	2460.9				0.01
COMPOSITION
mycolic acids		0.0537	56.4387																									1	2
fatty acids excluding mycolic acids																												2	4			2	5					1	2					1	2				1
tuberculosteric acid	329.47																																					1						1					1
mycocerosic acid	1569.39
phthioceranic acid	694.72
hydroxyphthiocernic acid	839.82
mycolipanoic acid	515.62
mycolipdienoic acid	513.62
pthiocerol	691.84
phenolpthiocerol	936.74
hydroxybenzoate (HBA)	138.12
C140
C160
C161
C180
C181
C200
C220
C240
C150
C170
C190
C14-C24 fatty acids																																							2						2
C260 fatty acid																											1		2
C28-C60 fatty acids																											1		2
mycolipenoic acid	514.62																															2	5
glycerol																																					1						1					1
DPP	2460.9
hexosamine																2
NAG		0.0564	12.4762		0.0124762						1					1						1
NAM																	1
arabinose		0.000325	0.0487922		4.87922e-05																		70																	70
galactose																								30
galactosamine
mannose		0.000325	0.058552		5.8552e-05																															4.2						2					20
inositol												1																							1						1					1
rhamnose																									1
fucose
trehalose	342.116	0.0187	6.40101		0.00640101																					1				1	1			1
glucose		0.0126	2.27002		0.00227002
ribose						4 (1/base)	4 (1/base)	4 (1/base)	4 (1/base)
cysteine													1
sulfate
iron		0.000625	0.035		3.5e-05
mycobactin		0.015	6.75		0.00675
TOTAL			644.322		1.35609	0	0	0	0	0	1	1	1	1	1	3	1	3	1	2	1	1	70	30	1	1	2	3	10	1	1	4	10	1	1	4.2	1	2	4	70	1	2	1	2	4	1	20	1	2
total lipid					0.555928
protein					0.214
DNA					0.0218
RNA					0.0358
carbohydrate					0.268564
References
Beste, D. J., Peters, J., Hooper, T., Avignone-Rossa, C., Bushell, M. E., and McFadden, J., Compiling a molecular inventory for Mycobacterium bovis BCG at two growth rates: evidence for growth rate-mediated regulation of ribosome biosynthesis and lipid metabolism. J.Bacteriol. 2005; 187:1677-1684.
Winder, F. G. and Rooney, S. A., The effects of isoniazid on the carbohydrates of Mycobacterium tuberculosis BCG. Biochem.J. 1970; 117:355-368.
Brennan, P. J., Rooney, S. A., and Winder, F. G., The lipids of Mycobacterium tuberculosis BCG: fractionation, composition, turnover and the effects of isoniazid. Ir.J.Med.Sci. 1970; 3:371-390.
Sareen, M. and Khuller, G. K., Cell wall and membrane changes associated with ethambutol resistance in Mycobacterium tuberculosis H37Ra. Antimicrob.Agents Chemother. 1990; 34:1773-1776.
Rousseau, C., Neyrolles, O., Bordat, Y., Giroux, S., Sirakova, T. D., Prevost, M. C., Kolattukudy, P. E., Gicquel, B., and Jackson, M., Deficiency in mycolipenate- and mycosanoate-derived acyltrehaloses enhances early interactions of Mycobacterium tuberculosis with host cells. Cell Microbiol. 2003; 5:405-415.
Chou, S., Chedore, P., and Kasatiya, S., Use of gas chromatographic fatty acid and mycolic acid cleavage product determination to differentiate among Mycobacterium genavense, Mycobacterium fortuitum, Mycobacterium simiae, and Mycobacterium tuberculosis. J.Clin.Microbiol. 1998; 36:577-579.
Acharya, P. V. and GOLDMAN, D. S., Chemical composition of the cell wall of the H37Ra strain of Mycobacterium tuberculosis. J.Bacteriol. 1970; 102:733-739.
Chandramouli, V. and Venkitasubramanian, T. A., Effect of age on the lipids of mycobacteria. Indian J.Chest Dis. 1974; 16 Suppl:199-207.
Hirschfield, G. R., McNeil, M., and Brennan, P. J., Peptidoglycan-associated polypeptides of Mycobacterium tuberculosis. J.Bacteriol. 1990; 172:1005-1013.
Caldes, G. and Prescott, B., A comparison of the chemical composition of Mycobacterium tuberculosis muris with Mycobacterium tuberculosis bovis (BCG). Biochem.Biophys.Res.Commun. 20-8-1971; 44:852-858.
Newton, G. L., Arnold, K., Price, M. S., Sherrill, C., Delcardayre, S. B., Aharonowitz, Y., Cohen, G., Davies, J., Fahey, R. C., and Davis, C., Distribution of thiols in microorganisms: mycothiol is a major thiol in most actinomycetes. J.Bacteriol. 1996; 178:1990-1995.
Sareen, D., Newton, G. L., Fahey, R. C., and Buchmeier, N. A., Mycothiol is essential for growth of Mycobacterium tuberculosis Erdman. J.Bacteriol. 2003; 185:6736-6740.
Khuller, G. K., Taneja, R., Kaur, S., and Verma, J. N., Lipid composition and virulence of Mycobacterium tuberculosis H37Rv. Aust.J.Exp.Biol.Med.Sci. 1982; 60 (Pt 5):541-547.
Janicki, B. W., Good, R. C., Minden, P., Affronti, L. F., and Hymes, W. F., Immune responses in rhesus monkeys after bacillus Calmette-Guerin vaccination and aerosol challenge with Mycobacterium tuberculosis. Am.Rev.Respir.Dis. 1973; 107:359-366.
Parrish, N. M., Kuhajda, F. P., Heine, H. S., Bishai, W. R., and Dick, J. D., Antimycobacterial activity of cerulenin and its effects on lipid biosynthesis. J.Antimicrob.Chemother. 1999; 43:219-226.
Azuma, I., Yamamura, Y., and Fukushi, K., Fractionation of mycobacterial cell wall. Isolation of arabinose mycolate and arabinogalactan from cell wall fraction of Mycobacterium tuberculosis strain Aoyama B. J.Bacteriol. 1968; 96:1885-1887.
[truncated: 60 more columns]
