# Supplementary material for: GSMN-TB: a web-based genome-scale network model of Mycobacterium tuberculosis metabolism
Source: Genome Biol. 2007 May 23;8(5):R89. doi: 10.1186/gb-2007-8-5-r89 (PMC1929162; doi:10.1186/gb-2007-8-5-r89)
Supplement: Additional data file 2 — Shown are the calculations used to estimate the composition shown in Additional data file 1. [file gb-2007-8-5-r89-S2.xls]

## Sheet: File 2
Supplementary Table 2d M. tuberculosis Genome-scale metabolic network - Macromolecular Composition calculations
LIPIDS
Beste et al.(Beste et al., 2005) finds lipid = has 44.8% of dry weight of BCG (23 hour doubling time).
Brennan, Rooney and Winder(Brennan et al., 1970) obtain 6.5 g ‘total lipid’ per gram of Nitrogen which, taking Nitrogen as 0.05 of total mass gives 0.325 g lipid/g cells.
However, their ‘total lipid’ contained 3.5 g of carbohydrate so the actual lipid content was 0.13 g/ g whole cells, which is close to the Acharya and Goldman(Acharya and GOLDMAN, 1970) value of 0.112 g/g.
The lipid in Beste et al.(Beste et al., 2005) was not assed for carbohydrate content but if it is assumed that 46% of ‘lipid’ is carbohydrate (the value in the Brennan and Rooney lipid fraction) this gives a value of 20.8% of cell mass as lipid.
Lipid content = 0.218
Phospholipids
Breenan, Rooney, Winder(Brennan et al., 1970) obtain two values for the proportion of lipid that is phospholipid depending on the extraction method:
using extraction method A: 4%
using extraction method B: 35%
However, efficient extraction of phospholipids requires methanol in the solvent mixture so method A above, using chloroform only, would be very inefficient and the value was ignored.
Paul Wheeler (unpublished observations) obtains 30 to 40 % of 14C-acetate goes into a fraction containing phospholipids, PIMs and a few other very polar lipids. Taking an average of the method B value and Paul Wheeler’s estimate generates an estimate of phospholipid content of 28.8 % of total lipid = 59.3 mg/g (using 20.8% of total dry weight mass is lipid).
According to Sareen and khuller(Sareen and Khuller, 1990) phospholipids can be separated into 77% PIMS, 10% phosphoethanolamine and 13% cardiolipin then we get:
PIMS: 45.7 mg/g
PE: 5.9 mg/g
CL: 7.7 mg/g
To convert to mM/g we need the mw of PIMS. Average composition =
I inositol
4.2 mannose
1 glycerol
1 tuberculosteric acid
1 phosphate group
2 acyl groups
1.2 Fatty acid distribution
Using data on fatty acid fractionation (Brennan et al., 1970) we get roughly:
C140: 0.05
C160: 0.3
C161: 0.2
C180: 0.25
C181: 0.1
C200: 0.1
Peptidoglycan
Using carbohydrate fractionation data (Winder and Rooney, 1970):
NAM = 618 umols/g of insoluble N
In our model, peptidoglycan is the only sink for NAM
Beste et al., (unpublished) determined that total cell mass was made up of 5% N
So 618 umol/g N = 30.9 uM/g total cell mass
The insoluble N is mostly the cell wall and in the Brennan, Winder, Rooney study (Brennan et al., 1970) accounts for about 35% of cell mass
So to get to total cell mass we have to dilute by the rest of the cell (x .35) = 10.8 uM/g
According to Mahapatra et al. (Mahapatra et al., 2005) the NGM:NAM ratio in peptidoglycan is 7:3
Taking the Winder 1970 NAM to actually be NGM + NAM
And, then NGM:NAM:NAG = 0.7:0.3:1.0
So the conc of peptidoglycan concentration becomes 10.8 uM/g cell
Arabinogalactan
1 Arabinogalactan (repeating unit) = 1 NAG + 70 ARA + 30 GAL + 1 RHAM
In our model GAL is unique to arabinogalactan so using the abundance of GAL from the Winder and Rooney 1970 data (Winder and Rooney, 1970) then
GAL = 652 uM/g of insoluble N in insoluble fraction
/ 20 -> 32.6 uM/g of insoluble fraction
X .35 -> 11.41 uM/g of total cell
/30 -> 0.38 uM/g arabinogalactan repeating units
So then the peptidoglycan condensation reaction (R731) should be written as:
30 PEPTIDOGLYCAN + 1 ARABINOGALACTANDPP = 1 ARABINOGALACTAN_PEPTIDOGLYCAN + 1 DPP
LAM
LAM = 70 ARA + 1 MAN + 1 INO + acyl groups
There are 2 sinks for arabinose: ARAGAL (-> 70) and LAM (-> 70)
Ara from ARAGAL should be 70 x 0.31 = 21.7 uM/g
Total ARA from Winder and Rooney (Winder and Rooney, 1970) (insoluble fraction + alkali-extractable fraction + ethanol-sol fraction) = 2.82 mM/g of N
= 49.42 uM g/cell
Therefore ARA from LAM must be 49.4 – 26.6 = 22.8 uM/g cell
And LAM must be 10.7/70 = 0.326 uM/g
LM
LM = I INO + 20 MAN + 1 glycerol + 1 acyl groups + 1 tuberculostearic acid
Sinks of mannose are:
PIMS 4.2 (x 23.3) = 97.86 uM
LAM 2 (x 0.326) = 0.65 uM
LM 20
MPD 1 (negligible as MPD is present at only 1ppm weight cell wall)
From Caldes and Prescott (Caldes and Prescott, 1971) mannose = 24mg/g
= 133 mM
133 = 97.86 + 0.65 + (20 x LM)
20 x LM = 34.5
LM = 1.72 uM
Mycothiol
Mycothiol present at 13.7 nMol/109 cells in erdman strain (Sareen et al., 2003).
From Beste et al. cells at 0.03 growth rate contain 124.8 fg lipid
And lipid is 44.82% of total mass
Then total mass of single cell = 278fg
So 109 cells would weigh 0.278g
So mycothiol is present at 49nM/g
= 0.049 uM
Triglyceride
Parish et al. (Parrish et al., 1999) find 4.3% of total lipid is triglyceride in BCG, which (taking lipid = 20.4% of total mass) corresponds to 0.87% total mass = triglyceride.
And according to Janicki et al. (Janicki et al., 1973) 1-3 mg/g wet weight of cells is triglyceride.
Taking a value of 1% dry weight = triglyceride.
10mg/g
Mw = 860
= 11.6 uM
Trehalose lipopolysaccharides
Parish et al., (Parrish et al., 1999) find 0.11% of total lipid as ‘lipids of intermediate polarity which is likely to consist of the trehalose lipids:
Diacyltrehalose
Polyacyltrehalose
0.11 % of total lipid corresponds to 0.022% of total cell mass
Ie 0.22 mg/g
Taking average mw of 2052
= 0.1 uM
Mycolic Acids and mycolates
From Acharya and Goldman (Acharya and GOLDMAN, 1970) 1 g of cell wall yields .227 g mycolic acids.
Which diluted (x .35) to whole cells gives 79 mg/g cells
Parish et al (Parrish et al., 1999) finds 16.6% of total lipid as alpha and keto (mostly keto) mycolate
= 3.4% total cell mass
= 34mg/g
Taking an average of these two values gives 56.5 mg/g
= 53.7 uM/g
Acharya and Goldman (Acharya and GOLDMAN, 1970) obtained 178 mg of mycolic acid from 227 mg of total fatty acids recovered from the hot methanol insoluble fraction (the rest being ‘normal’ fatty acids). Assuming this value represents the mycolic acids in MAPC then we have 79 mg/g mycolic acid in MAPC.
Paul Wheeler (unpublished) obtains 8 to 20% of the mycolates labelled in TDM, a little less in TMM, the rest over 75% in wall-bound mycolates-ie in MAPC.
Noll et al.(NOLL and BLOCH, 1953) finds 5 – 20% of wax C is cord factor (TDM) but they obtain 60 – 90% of total wax as wax C. Total wax from Acharya and Goldman (Acharya and GOLDMAN, 1970) was 94 mg but only about 5% wax C. If assume 60 – 90% of this total wax corresponds to Noll’s wax C then that would yield 56 – 84% wax C and thereby 2.8 – 17 mg TDM, which is 3.5 - 20% of the 79 mg/g of mycolic…
Kato and Maeda (Kato and Maeda, 1974) purified TMM from wax D fraction with yield of 0.04% of dry weight- about half the yield of TDM (0.06% dryweight)
Corresponding to:
TDM: 0.6mg/g
TMN: 0.3mg/g
So, I have 3 estimates for TDM:
2.8 – 17mg, average 10mg (Noll)
6 – 16 mg, average 11 mg (based on PW’s estimate 8 – 20% of mycolate [79mg])
0.6 mg (K+M)
Taking a mean of these = 7.2mg
And estimating TMM is ½ TDM = 3.6mg
So, in conclusion for mycolates:
Mycolic acids in MAPC, 79 mg = 71 uM/g
TDM: 7.2 mg (mw 2444) = 2.9 uM
TMM: 3.6 mg = (mw 1393) = 2.9 uM
Azuma et al., (Azuma et al., 1968) find 92 mg/g of cell wall is arabinose mycolate (fraction B) which has a chemical composition of 1 mycolic acid: 1 arabinose
mw = 1051 + 180 = 1201
so 92 mg/g cell wall = 32.2 mg/g cells = 26.8 mM
which is close to the value of 20.7 mM/g in MAPC
Arabinogalactan (from above) = 0.38 uM and since each ARAGAL yields 30 ARA’s then the molarity of ARA is 11.4 uM suggesting that each of the 30 ARA’s in arabinogalactan is esterified with a single mycolic acid molecule.
This would imply that the mycolic acid condensation reaction (MAPC) should be written as:
1 ARABINOGALACTAN_PEPTIDOGLYCAN + 30 TREHALOSEMONOMYCOLATE(CELLWALL) = 1 MAPC + 30 TRE
So that the molarity of MAPC is the same as the arabinogalactan = 0.38 uM/g.
However, the estimated mycolic acid concentration (30x MAPC) from this value is then 11.4 uM, much lower than the above estimate of mycolic acid conc of 71uM. Keeping the ratio 1 ARA: 1 MYCOLIC, and fixing the MAPC conc from the 71mM mycolic acid concentration then an alternative MAPC conc is calculated as 2.3 uM/g. Taking an average of these two estimates for the MAPC = 1.34 uM, which then accou…
MPD
Present at 1ppm in cell wall (Matsunaga et al., 2004)
1 ug/g cell wall
= 0.35 ug/g cell
mw = 878, = 0.4 nM
DIM
Parish et al., (Parrish et al., 1999) finds 0.08% cell wall lipid is “extractable non-polar long chain compounds” which is probably mostly DIM.
0.8 mg/g of lipid
= 0.164 mg/g cell
mw = 1948.5
= 0.08 uM/g
The major mycoside of M. bovis is a PGL. Chatterjee et al., (Chatterjee et al., 1989) obtained 19 to 25 mg/g of ‘mycoside B’, representing 2 to 2.5% of the cell dry weight.
Extracellular carbohydrate - glucan
From Lemassu and Daffe (Lemassu and Daffe, 1994), 10 - 20% of the dried mass of early and late-growth phase cultures is extracellular polysaccharide consisting of three components:
D-glucan
D-arabino-D-mannan
D-mannan
Glucose was the major sugar accounting for 60 – 90% of mass (average = 80%) and, for simplicity, included as the only component of glucan in the model.
Reference List
Acharya,P.V. and GOLDMAN,D.S. (1970). Chemical composition of the cell wall of the H37Ra strain of Mycobacterium tuberculosis. J. Bacteriol. 102, 733-739.
Azuma,I., Yamamura,Y., and Fukushi,K. (1968). Fractionation of mycobacterial cell wall. Isolation of arabinose mycolate and arabinogalactan from cell wall fraction of Mycobacterium tuberculosis strain Aoyama B. J. Bacteriol. 96, 1885-1887.
Beste,D.J., Peters,J., Hooper,T., Avignone-Rossa,C., Bushell,M.E., and McFadden,J. (2005). Compiling a molecular inventory for Mycobacterium bovis BCG at two growth rates: evidence for growth rate-mediated regulation of ribosome biosynthesis and lipid metabolism. J. Bacteriol. 187, 1677-1684.
Brennan,P.J., Rooney,S.A., and Winder,F.G. (1970). The lipids of Mycobacterium tuberculosis BCG: fractionation, composition, turnover and the effects of isoniazid. Ir. J. Med. Sci. 3, 371-390.
Caldes,G. and Prescott,B. (1971). A comparison of the chemical composition of Mycobacterium tuberculosis muris with Mycobacterium tuberculosis bovis (BCG). Biochem. Biophys. Res. Commun. 44, 852-858.
Chatterjee,D., Bozic,C.M., Knisley,C., Cho,S.N., and Brennan,P.J. (1989). Phenolic glycolipids of Mycobacterium bovis: new structures and synthesis of a corresponding seroreactive neoglycoprotein. Infect. Immun. 57, 322-330.
Janicki,B.W., Good,R.C., Minden,P., Affronti,L.F., and Hymes,W.F. (1973). Immune responses in rhesus monkeys after bacillus Calmette-Guerin vaccination and aerosol challenge with Mycobacterium tuberculosis. Am. Rev. Respir. Dis. 107, 359-366.
Kato,M. and Maeda,J. (1974). Isolation and biochemical activities of trehalose-6-monomycolate of Mycobacterium tuberculosis. Infect. Immun. 9, 8-14.
Lemassu,A. and Daffe,M. (1994). Structural features of the exocellular polysaccharides of Mycobacterium tuberculosis. Biochem. J. 297 ( Pt 2), 351-357.
Mahapatra,S., Scherman,H., Brennan,P.J., and Crick,D.C. (2005). N Glycolylation of the nucleotide precursors of peptidoglycan biosynthesis of Mycobacterium spp. is altered by drug treatment. J. Bacteriol. 187, 2341-2347.
Matsunaga,I., Bhatt,A., Young,D.C., Cheng,T.Y., Eyles,S.J., Besra,G.S., Briken,V., Porcelli,S.A., Costello,C.E., Jacobs,W.R., Jr., and Moody,D.B. (2004). Mycobacterium tuberculosis pks12 produces a novel polyketide presented by CD1c to T cells. J. Exp. Med. 200, 1559-1569.
NOLL,H. and BLOCH,H. (1953). A toxic lipid component of the tubercle bacillus (cord factor). II. Occurrence in chloroform extracts of young and older bacterial cultures. Am. Rev. Tuberc. 67, 828-852.
Parrish,N.M., Kuhajda,F.P., Heine,H.S., Bishai,W.R., and Dick,J.D. (1999). Antimycobacterial activity of cerulenin and its effects on lipid biosynthesis. J. Antimicrob. Chemother. 43, 219-226.
Sareen,D., Newton,G.L., Fahey,R.C., and Buchmeier,N.A. (2003). Mycothiol is essential for growth of Mycobacterium tuberculosis Erdman. J. Bacteriol. 185, 6736-6740.
Sareen,M. and Khuller,G.K. (1990). Cell wall and membrane changes associated with ethambutol resistance in Mycobacterium tuberculosis H37Ra. Antimicrob. Agents Chemother. 34, 1773-1776.
Winder,F.G. and Rooney,S.A. (1970). The effects of isoniazid on the carbohydrates of Mycobacterium tuberculosis BCG. Biochem. J. 117, 355-368.
