# Supplementary material for: GSMN-TB: a web-based genome-scale network model of Mycobacterium tuberculosis metabolism
Source: Genome Biol. 2007 May 23;8(5):R89. doi: 10.1186/gb-2007-8-5-r89 (PMC1929162; doi:10.1186/gb-2007-8-5-r89)
Supplement: Additional data file 3 — Shown is the conversion between stoichiometric formulae and mmol/l per gram of biomass. [file gb-2007-8-5-r89-S3.xls]

## Sheet: File 3
Supplementary Table 2d M. tuberculosis Genome-scale metabolic network - biomass components conversion from stoichiometric formulae to mass formulae
	stoichiometric	mw of biomass component	mMol per 1 g of biomass component
PROT			0.389 ILE + 0.832 VAL + 0.173 MET + 1.324 ALA + 0.208 HIS + 0.192 LYS + 0.899 LEU + 0.696 ARG + 0.537 ASP + 0.541 SER + 0.429 GLU + 0.283 GLN + 0.556 THR + 0.132 TRP + 0.187 TYR + 0.094 CYS + 0.213 ASN + 40.74 ATP + 0.958 GLY + 0.56 PRO + 0.26 PHE = PROTEIN
RNA			0.641 UTP + 0.708 CTP + 1.98 ATP + 1.13 GTP = RNA + 1.25 ADP + 1.25 PI + 3.21 PPI
DNA			0.557 DTTP + 1.061 DGTP + 1.061 DCTP + 4.44 ATP + 0.557 DATP = DNA + 4.44 ADP + 4.44 PI + 3.24 PPI
SM_MOL	0.146 MK + 0.012 ACP + 0.163 COA + 0.163 MAS + 0.084 NADP + 0.084 NADPH + 0.159 FAD + 0.094 NAD + 0.094 NADH + 0.01 HEME-FE2 + 0.01 HEME-FE3 + 0.274 FMN + 0.001 FE2 + 0.001 FE3 + 0.001 FERO + 0.001 FERI + 0.01 SPRMD + 0.01 MTR1P = 1.5 SMALLMOLECULES		0.188 NAD + 0.168 NADP + 0.163 COA + 0.012 ACP + 0.012 MBT-HOLO + 0.146 MK + 0.274 FMN + 0.159 FAD + 0.163 MAS + 0.01 HEME-FE2 + 0.01 HEME-FE3 + 0.001 FE2 + 0.001 FE3 + 0.001 FERO + 0.001 FERI + 0.01 SPRMD + 0.01 MTR1P = SMALLMOLECULES
SUGARS	0.106 G6P + 0.003 MAN + 0.003 DPPARA + 0.301 TRE + 0.587 UDPNAG = SUGARS + 0.587 UDP + 0.003 DPP		0.106 G6P + 0.003 MAN + 0.003 DPPARA + 0.301 TRE + 0.587 UDPNAG = SUGARS + 0.587 UDP + 0.003 DPP
PE	1 PS = 1 PE + 1 CO2	807	1.23 PS = 1 PE + 1.23 CO2
TAG	0.2 HEXADECANOYL-COA + 0.1 9-HEXADECENOYL-COA + 0.1 OCTADECANOYL-COA + 0.1 9-OCTADECENOYL-COA + 0.1 EICOSANOYL-COA + 0.1 TETRACOSANOYL-COA + 0.1 HEXACOSANOYL-COA + 0.1 NONADECANOYL-COA + 0.1 PENTADECANOYL-COA + 1 DAG = 1 PI + 1 TAG + 1 COA	905	0.220 HEXADECANOYL-COA + 0.110 9-HEXADECENOYL-COA + 0.110 OCTADECANOYL-COA + 0.110 9-OCTADECENOYL-COA + 0.110 EICOSANOYL-COA + 0.110 TETRACOSANOYL-COA + 0.110 HEXACOSANOYL-COA + 0.110 NONADECANOYL-COA + 0.110 PENTADECANOYL-COA + 1.16 DAG = 1.10 PI + 1 TAGbio + 1.10 COA
PIMS	0.2 AC2PIM1 + 0.2 AC2PIM2 + 0.2 AC3PIM5 + 0.2 AC4PIM6 + 0.2 AC4PIM7 = 1 PIMS	2423	0.082 AC2PIM1 + 0.082 AC2PIM2 + 0.082 AC3PIM5 + 0.082 AC4PIM6 + 0.082 AC4PIM7 = 1 PIMS
LAM	1 LM + 70 ARAFDPP = 70 DPP + 1 LAM	15513	0.064 LM + 4.5 ARAFDPP = 4.5 DPP + 1 LAM
MAPC	1 ARABINOGALACTAN_PEPTIDOGLYCAN + 30 TREHALOSEMONOMYCOLATE = 1 MAPC + 30 TRE	125930	0.008 ARABINOGALACTAN_PEPTIDOGLYCAN + 0.238 TREHALOSEMONOMYCOLATE = 1 MAPC + 0.238 TRE
P-L-GLX	1 GLU + 1 GLN = 1 P-L-GLX	293	3.4 GLU + 3.4 GLN = 1 P-L-GLX
CL	1 CDPDG + 1 PG = 1 CMP + 1 CL	1545	0.647 CDPDG + 0.647 PG = 0.647 CMP + 1 CL
LM	18 PPM + 1 AC3PIM2 = 18 DPP + 1 LM	5004	3.60 PPM + 0.200 AC3PIM2 = 3.60 DPP + 1 LM
TDM	2 TREHALOSEMONOMYCOLATE = 1 TREHALOSEDIMYCOLATE + 1 TRE	3826	0.522 TREHALOSEMONOMYCOLATE(CY) = 1 TREHALOSEDIMYCOLATE + 0.522 TRE
TMM	1 TREHALOSEMONOMYCOLATE(CY) + 1 ATP = 1 TREHALOSEMONOMYCOLATE + 1 ADP + 1 PI	2084	0.480 TREHALOSEMONOMYCOLATE(CY) + 0.480 ATP = 1 TREHALOSEMONOMYCOLATE + 0.480 ADP + 0.480 PI
DAT	2 MYCOLIPENOYL-ACP + 1 TRE6P = 1 DIACYLTREHALOSE + 2 ACP	1451	1.38 MYCOLIPENOYL-ACP + 0.690 TRE6P = 1 DIACYLTREHALOSE + 1.38 ACP
PAT	1 MYCOLIPANOIC-ACP + 2 MYCOLIPENOYL-ACP + 2 MYCOLIPDIENOYL-ACP + 1 TRE6P = 1 POLYACYLTREHALOSE + 5 ACP	2994	0.334 MYCOLIPANOIC-ACP + 0.668 MYCOLIPENOYL-ACP + 0.668 MYCOLIPDIENOYL-ACP + 0.334 TRE6P = 1 POLYACYLTREHALOSE + 1.67 ACP
MPD	1 PHOSPHO-PENTA-METHYL-TRICONTANOYL-COA + 1 GDPMAN = 1 MPD + 1 GDP + 1 COA	991	1.01 PHOSPHO-PENTA-METHYL-TRICONTANOYL-COA + 1.01 GDPMAN = 1 MPD + 1.01 GDP + 1.01 COA
DIM	1 DIM-CYTO = 1 DIM	2295	0.436 DIM-CYTO = 1 DIM
PGL	1 MYCOSIDE_B + 1 GDPFUC + 1 DTDP + 3 SAM = 1 PGL-TB + 3 SAH	3854	0.259 MYCOSIDE_B + 0.259 GDPFUC + 0.259 DTDP + 0.778 SAM = 1 PGL-TB + 0.778 SAH
SL-1	1 SL1278-WALL + 1 HYDROXYPHTHIOCERANOYL-COA + 1 PTHIOCERANOYL-COA = 1 SL-1 + 2 COA	3078	0.325 SL1278-WALL + 0.325 HYDROXYPHTHIOCERANOYL-COA + 0.325 PTHIOCERANOYL-COA = 1 SL-1 + 0.650 COA
MYCOTH	1 CYS-NG-INS + 1 ACCOA = 1 MYCOTHIOL + 1 COA	435	2.30 CYS-NG-INS + 2.30 ACCOA = 1 MYCOTHIOL + 2.30 COA
GLUCAN	682 GLC = 1 GLUCAN	123000	5.5 GLC = 1 GLUCAN
% BIOMASS1	0.214 PROTEIN + 0.036 RNA + 0.022 DNA + 0.01 PE + 0.05 SMALLMOLECULES + 0.02 SUGARS + 0.02 TAG + 0.09 PIMS + 0.008 LAM + 0.234 MAPC + 0.01 DPP + 0.17 P-L-GLX + 0.01 CL + 0.07 LM + 0.014 TREHALOSEDIMYCOLATE + 0.007 TREHALOSEMONOMYCOLATE + 0.001 MBTWALL + 0.001 MBTSEC + 0.0005 POLYACYLTREHALOSE + 0.0002 DIACYLTREHALOSE + 0.0001 MPD + 0.003 DIM + 0.039 PGL-TB + 0.039 SL-1 + 0.001 MBTA-HOLO + 0.001 M…		0.214 PROTEIN + 0.036 RNA + 0.022 DNA + 0.05 SMALLMOLECULES + 0.02 SUGARS + 0.01 PE + 0.02 TAGbio + 0.09 PIMS + 0.008 LAM + 0.234 MAPC + 0.17 P-L-GLX + 0.01 CL + 0.07 LM + 0.014 TREHALOSEDIMYCOLATE + 0.007 TREHALOSEMONOMYCOLATE + 0.0005 POLYACYLTREHALOSE + 0.0002 DIACYLTREHALOSE + 0.0001 MPD + 0.003 DIM + 0.039 PGL-TB + 0.039 SL-1 + 0.02 MYCOTHIOL = 1 BIOMASS
BIOMASS2	0.214 PROTEIN + 0.036 RNA + 0.022 DNA + 0.01 PE + 0.05 SMALLMOLECULES + 0.02 SUGARS + 0.02 TAG + 0.09 PIMS + 0.008 LAM + 0.234 MAPC + 0.01 DPP + 0.17 P-L-GLX = 1 BIOMASS		0.214 PROTEIN + 0.036 RNA + 0.022 DNA + 0.05 SMALLMOLECULES + 0.02 SUGARS + 0.01 PE + 0.02 TAGbio + 0.09 PIMS + 0.008 LAM + 0.234 MAPC + 0.17 P-L-GLX = 1 BIOMASS
