# Supplementary material for: GSMN-TB: a web-based genome-scale network model of Mycobacterium tuberculosis metabolism
Source: Genome Biol. 2007 May 23;8(5):R89. doi: 10.1186/gb-2007-8-5-r89 (PMC1929162; doi:10.1186/gb-2007-8-5-r89)
Supplement: Additional data file 5 — Provided are references for the reactions shown in Additional data file 4. [file gb-2007-8-5-r89-S5.xls]

## Sheet: File 5
Supplementary Table 2b M. tuberculosis Genome-scale metabolic network - References
Adams,C.W., Fornwald,J.A., Schmidt,F.J., Rosenberg,M., and Brawner,M.E. (1988). Gene organization and structure of the Streptomyces lividans gal operon. J. Bacteriol. 170, 203-212.
Alderwick,L.J., Seidel,M., Sahm,H., Besra,G.S., and Eggeling,L. (2006). Identification of a novel arabinofuranosyltransferase (AftA) involved in cell wall arabinan biosynthesis in Mycobacterium tuberculosis. J. Biol. Chem. 281, 15653-15661.
Argyrou,A. and Blanchard,J.S. (2001). Mycobacterium tuberculosis lipoamide dehydrogenase is encoded by Rv0462 and not by the lpdA or lpdB genes. Biochemistry 40, 11353-11363.
Argyrou,A., Vetting,M.W., and Blanchard,J.S. (2004). Characterization of a new member of the flavoprotein disulfide reductase family of enzymes from Mycobacterium tuberculosis. J. Biol. Chem. 279, 52694-52702.
Baca,A.M., Sirawaraporn,R., Turley,S., Sirawaraporn,W., and Hol,W.G. (2000). Crystal structure of Mycobacterium tuberculosis 7,8-dihydropteroate synthase in complex with pterin monophosphate: new insight into the enzymatic mechanism and sulfa-drug action. J. Mol. Biol. 302, 1193-1212.
Bai,N.J., Pai,M.R., Murthy,P.S., and Venkitasubramanian,T.A. (1975). Fructose-1,6-diphosphate aldolase of Mycobacterium tuberculosis H37Rv. Indian J. Biochem. Biophys. 12, 181-183.
Bai,N.J., Pai,M.R., Murthy,P.S., and Venkitasubramanian,T.A. (1982). Fructose-bisphosphate aldolases from mycobacteria. Methods Enzymol. 90 Pt E, 241-250.
Barona-Gomez,F. and Hodgson,D.A. (2003). Occurrence of a putative ancient-like isomerase involved in histidine and tryptophan biosynthesis. EMBO Rep. 4, 296-300.
Basso,L.A., Santos,D.S., Shi,W., Furneaux,R.H., Tyler,P.C., Schramm,V.L., and Blanchard,J.S. (2001). Purine nucleoside phosphorylase from Mycobacterium tuberculosis. Analysis of inhibition by a transition-state analogue and dissection by parts. Biochemistry 40, 8196-8203.
Belisle,J.T., Vissa,V.D., Sievert,T., Takayama,K., Brennan,P.J., and Besra,G.S. (1997). Role of the major antigen of Mycobacterium tuberculosis in cell wall biogenesis. Science 276, 1420-1422.
Bellinzoni,M., De Rossi,E., Branzoni,M., Milano,A., Peverali,F.A., Rizzi,M., and Riccardi,G. (2002). Heterologous expression, purification, and enzymatic activity of Mycobacterium tuberculosis NAD(+) synthetase. Protein Expr. Purif. 25, 547-557.
Berg,S., Starbuck,J., Torrelles,J.B., Vissa,V.D., Crick,D.C., Chatterjee,D., and Brennan,P.J. (2005). Roles of conserved proline and glycosyltransferase motifs of EmbC in biosynthesis of lipoarabinomannan. J. Biol. Chem. 280, 5651-5663.
Bhargava,U. and Venkitasubramanian,T.A. (1965). Carbohydrate metabolism in experimental tuberculosis: hepatic enzymes related to glycogen metabolism & synthesis of glycogen from labelled glucose. Indian J. Biochem. 2, 115-117.
Bott,M. and Niebisch,A. (2003). The respiratory chain of Corynebacterium glutamicum. J. Biotechnol. 104, 129-153.
Braibant,M., Lefevre,P., de Wit,L., Ooms,J., Peirs,P., Huygen,K., Wattiez,R., and Content,J. (1996). Identification of a second Mycobacterium tuberculosis gene cluster encoding proteins of an ABC phosphate transporter. FEBS Lett. 394, 206-212.
Braibant,M., Lefevre,P., de Wit,L., Peirs,P., Ooms,J., Huygen,K., Andersen,A.B., and Content,J. (1996). A Mycobacterium tuberculosis gene cluster encoding proteins of a phosphate transporter homologous to the Escherichia coli Pst system. Gene 176, 171-176.
Brown,K.L., Morris,V.K., and Izard,T. (2004). Rhombohedral crystals of Mycobacterium tuberculosis phosphopantetheine adenylyltransferase. Acta Crystallogr. D. Biol. Crystallogr. 60, 195-196.
Buglino,J., Onwueme,K.C., Ferreras,J.A., Quadri,L.E., and Lima,C.D. (2004). Crystal structure of PapA5, a phthiocerol dimycocerosyl transferase from Mycobacterium tuberculosis. J. Biol. Chem. 279, 30634-30642.
Caceres,N.E., Harris,N.B., Wellehan,J.F., Feng,Z., Kapur,V., and Barletta,R.G. (1997). Overexpression of the D-alanine racemase gene confers resistance to D-cycloserine in Mycobacterium smegmatis. J. Bacteriol. 179, 5046-5055.
Camacho,L.R., Constant,P., Raynaud,C., Laneelle,M.A., Triccas,J.A., Gicquel,B., Daffe,M., and Guilhot,C. (2001). Analysis of the phthiocerol dimycocerosate locus of Mycobacterium tuberculosis. Evidence that this lipid is involved in the cell wall permeability barrier. J. Biol. Chem. 276 , 19845-19854.
Cantoni,R., Branzoni,M., Labo,M., Rizzi,M., and Riccardi,G. (1998). The MTCY428.08 gene of Mycobacterium tuberculosis codes for NAD+ synthetase. J. Bacteriol. 180, 3218-3221.
Chakrabarty,A.M. (1998). Nucleoside diphosphate kinase: role in bacterial growth, virulence, cell signalling and polysaccharide synthesis. Mol. Microbiol. 28, 875-882.
Chan,S., Segelke,B., Lekin,T., Krupka,H., Cho,U.S., Kim,M.Y., So,M., Kim,C.Y., Naranjo,C.M., Rogers,Y.C., Park,M.S., Waldo,G.S., Pashkov,I., Cascio,D., Perry,J.L., and Sawaya,M.R. (2004). Crystal structure of the Mycobacterium tuberculosis dUTPase: insights into the catalytic mechanism. J. Mol. Biol. 341, 503-517.
Chang,Z. and Vining,L.C. (2002). Biosynthesis of sulfur-containing amino acids in Streptomyces venezuelae ISP5230: roles for cystathionine beta-synthase and transsulfuration. Microbiology 148, 2135-2147.
Choi,K.J., Yu,Y.G., Hahn,H.G., Choi,J.D., and Yoon,M.Y. (2005). Characterization of acetohydroxyacid synthase from Mycobacterium tuberculosis and the identification of its new inhibitor from the screening of a chemical library. FEBS Lett. 579, 4903-4910.
Choi,K.P., Bair,T.B., Bae,Y.M., and Daniels,L. (2001). Use of transposon Tn5367 mutagenesis and a nitroimidazopyran-based selection system to demonstrate a requirement for fbiA and fbiB in coenzyme F(420) biosynthesis by Mycobacterium bovis BCG. J. Bacteriol. 183, 7058-7066.
Choi,K.P., Kendrick,N., and Daniels,L. (2002). Demonstration that fbiC is required by Mycobacterium bovis BCG for coenzyme F(420) and FO biosynthesis. J. Bacteriol. 184, 2420-2428.
Chopra,S., Pai,H., and Ranganathan,A. (2002). Expression, purification, and biochemical characterization of Mycobacterium tuberculosis aspartate decarboxylase, PanD. Protein Expr. Purif. 25, 533-540.
Clemens,D.L., Lee,B.Y., and Horwitz,M.A. (1995). Purification, characterization, and genetic analysis of Mycobacterium tuberculosis urease, a potentially critical determinant of host-pathogen interaction. J. Bacteriol. 177, 5644-5652.
Cole,S.T., Brosch,R., Parkhill,J., Garnier,T., Churcher,C., Harris,D., Gordon,S.V., Eiglmeier,K., Gas,S., Barry,C.E., III, Tekaia,F., Badcock,K., Basham,D., Brown,D., Chillingworth,T., Connor,R., Davies,R., Devlin,K., Feltwell,T., Gentles,S., Hamlin,N., Holroyd,S., Hornsby,T., Jagels,K., Krogh,A., McLean,J., Moule,S., Murphy,L., Oliver,K., Osborne,J., Quail,M.A., Rajandream,M.A., Rogers,J., Rutte…
Constant,P., Perez,E., Malaga,W., Laneelle,M.A., Saurel,O., Daffe,M., and Guilhot,C. (2002). Role of the pks15/1 gene in the biosynthesis of phenolglycolipids in the Mycobacterium tuberculosis complex. Evidence that all strains synthesize glycosylated p-hydroxybenzoic methly esters and that strains devoid of phenolglycolipids harbor a frameshift mutation in the pks15/1 gene. J. Biol. Chem. 277, 3…
Converse,S.E., Mougous,J.D., Leavell,M.D., Leary,J.A., Bertozzi,C.R., and Cox,J.S. (2003). MmpL8 is required for sulfolipid-1 biosynthesis and Mycobacterium tuberculosis virulence. Proc. Natl. Acad. Sci. U. S. A 100, 6121-6126.
Covarrubias,A.S., Bergfors,T., Jones,T.A., and Hogbom,M. (2006). Structural mechanics of the pH-dependent activity of beta-carbonic anhydrase from Mycobacterium tuberculosis. J. Biol. Chem. 281, 4993-4999.
Crick,D.C., Mahapatra,S., and Brennan,P.J. (2001). Biosynthesis of the arabinogalactan-peptidoglycan complex of Mycobacterium tuberculosis. Glycobiology 11, 107R-118R.
Cuadrado,Y., Fernandez,M., Recio,E., Aparicio,J.F., and Martin,J.F. (2004). Characterization of the ask-asd operon in aminoethoxyvinylglycine-producing Streptomyces sp. NRRL 5331. Appl. Microbiol. Biotechnol. 64, 228-236.
Cushman,M., Sambaiah,T., Jin,G., Illarionov,B., Fischer,M., and Bacher,A. (2004). Design, synthesis, and evaluation of 9-D-ribitylamino-1,3,7,9-tetrahydro-2,6,8-purinetriones bearing alkyl phosphate and alpha,alpha-difluorophosphonate substituents as inhibitors of tiboflavin synthase and lumazine synthase. J. Org. Chem. 69, 601-612.
Dawes,S.S., Warner,D.F., Tsenova,L., Timm,J., McKinney,J.D., Kaplan,G., Rubin,H., and Mizrahi,V. (2003). Ribonucleotide reduction in Mycobacterium tuberculosis: function and expression of genes encoding class Ib and class II ribonucleotide reductases. Infect. Immun. 71, 6124-6131.
De Rossi,E., Leva,R., Gusberti,L., Manachini,P.L., and Riccardi,G. (1995). Cloning, sequencing and expression of the ilvBNC gene cluster from Streptomyces avermitilis. Gene 166, 127-132.
De Voss,J.J., Rutter,K., Schroeder,B.G., and Barry,C.E., III (1999). Iron acquisition and metabolism by mycobacteria. J. Bacteriol. 181, 4443-4451.
De Voss,J.J., Rutter,K., Schroeder,B.G., Su,H., Zhu,Y., and Barry,C.E., III (2000). The salicylate-derived mycobactin siderophores of Mycobacterium tuberculosis are essential for growth in macrophages. Proc. Natl. Acad. Sci. U. S. A 97, 1252-1257.
Derkos-Sojak,V., Pigac,J., and Delic,V. (1985). Biochemical and genetic studies of a histidine regulatory mutant of Streptomyces coelicolor A3 (2). J. Basic Microbiol. 25, 479-485.
Dubey,V.S., Sirakova,T.D., and Kolattukudy,P.E. (2002). Disruption of msl3 abolishes the synthesis of mycolipanoic and mycolipenic acids required for polyacyltrehalose synthesis in Mycobacterium tuberculosis H37Rv and causes cell aggregation. Mol. Microbiol. 45, 1451-1459.
Errey,J.C. and Blanchard,J.S. (2005). Functional characterization of a novel ArgA from Mycobacterium tuberculosis. J. Bacteriol. 187, 3039-3044.
Feng,Z. and Barletta,R.G. (2003). Roles of Mycobacterium smegmatis D-alanine:D-alanine ligase and D-alanine racemase in the mechanisms of action of and resistance to the peptidoglycan inhibitor D-cycloserine. Antimicrob. Agents Chemother. 47, 283-291.
Fernandes,N.D. and Kolattukudy,P.E. (1996). Cloning, sequencing and characterization of a fatty acid synthase-encoding gene from Mycobacterium tuberculosis var. bovis BCG. Gene 170, 95-99.
Fernandez,M., Cuadrado,Y., Recio,E., Aparicio,J.F., and Martin,J.F. (2002). Characterization of the hom-thrC-thrB cluster in aminoethoxyvinylglycine-producing Streptomyces sp. NRRL 5331. Microbiology 148, 1413-1420.
Fischer,F., Raimondi,D., Aliverti,A., and Zanetti,G. (2002). Mycobacterium tuberculosis FprA, a novel bacterial NADPH-ferredoxin reductase. Eur. J. Biochem. 269, 3005-3013.
Fisher,S.H. and Wray,L.V., Jr. (1989). Regulation of glutamine synthetase in Streptomyces coelicolor. J. Bacteriol. 171, 2378-2383.
Fisher,S.H. and Wray,L.V., Jr. (1989). Regulation of glutamine synthetase in Streptomyces coelicolor. J. Bacteriol. 171, 2378-2383.
Fisher,S.H. (1989). Glutamate synthesis in Streptomyces coelicolor. J. Bacteriol. 171, 2372-2377.
Flett,F., Platt,J., and Cullum,J. (1987). DNA rearrangements associated with instability of an arginine gene in Streptomyces coelicolor A3(2). J. Basic Microbiol. 27, 3-10.
Galamba,A., Soetaert,K., Wang,X.M., De Bruyn,J., Jacobs,P., and Content,J. (2001). Disruption of adhC reveals a large duplication in the Mycobacterium smegmatis mc(2)155 genome. Microbiology 147, 3281-3294.
Galamba,A., Soetaert,K., Buyssens,P., Monnaie,D., Jacobs,P., and Content,J. (2001). Molecular and biochemical characterisation of Mycobacterium smegmatis alcohol dehydrogenase C. FEMS Microbiol. Lett. 196, 51-56.
Harth,G., Zamecnik,P.C., Tang,J.Y., Tabatadze,D., and Horwitz,M.A. (2000). Treatment of Mycobacterium tuberculosis with antisense oligonucleotides to glutamine synthetase mRNA inhibits glutamine synthetase activity, formation of the poly-L-glutamate/glutamine cell wall structure, and bacterial replication. Proc. Natl. Acad. Sci. U. S. A 97, 418-423.
Hindle,Z., Callis,R., Dowden,S., Rudd,B.A., and Baumberg,S. (1994). Cloning and expression in Escherichia coli of a Streptomyces coelicolor A3(2) argCJB gene cluster. Microbiology 140 ( Pt 2), 311-320.
Hirsch,D., Stahl,A., and Lodish,H.F. (1998). A family of fatty acid transporters conserved from mycobacterium to man. Proc. Natl. Acad. Sci. U. S. A 95, 8625-8629.
Hodgson,D.A. (2000). Primary metabolism and its control in streptomycetes: a most unusual group of bacteria. Adv. Microb. Physiol 42, 47-238.
Hood,D.W., Heidstra,R., Swoboda,U.K., and Hodgson,D.A. (1992). Molecular genetic analysis of proline and tryptophan biosynthesis in Streptomyces coelicolor A3(2): interaction between primary and secondary metabolism--a review. Gene 115, 5-12.
Hsieh,P.C., Shenoy,B.C., Samols,D., and Phillips,N.F. (1996). Cloning, expression, and characterization of polyphosphate glucokinase from Mycobacterium tuberculosis. J. Biol. Chem. 271, 4909-4915.
Huang,H., Scherman,M.S., D'Haeze,W., Vereecke,D., Holsters,M., Crick,D.C., and McNeil,M.R. (2005). Identification and active expression of the Mycobacterium tuberculosis gene encoding 5-phospho-{alpha}-d-ribose-1-diphosphate: decaprenyl-phosphate 5-phosphoribosyltransferase, the first enzyme committed to decaprenylphosphoryl-d-arabinose synthesis. J. Biol. Chem. 280, 24539-24543.
Humanes,L., Garcia-Fernandez,J.M., Roldan,J.M., and Diez,J. (1999). Cloning of an ORF with homology to Mycobacterium echA1, encoding the enoyl-CoA hydratase, in Rhodococcus fascians. DNA Seq. 10, 309-315.
Ikeda,M., Kamada,N., Takano,Y., and Nakano,T. (1999). Molecular analysis of the Corynebacterium glutamicum transketolase gene. Biosci. Biotechnol. Biochem. 63, 1806-1810.
Jackson,M., Phalen,S.W., Lagranderie,M., Ensergueix,D., Chavarot,P., Marchal,G., McMurray,D.N., Gicquel,B., and Guilhot,C. (1999). Persistence and protective efficacy of a Mycobacterium tuberculosis auxotroph vaccine. Infect. Immun. 67, 2867-2873.
Jain,M. and Cox,J.S. (2005). Interaction between polyketide synthase and transporter suggests coupled synthesis and export of virulence lipid in M. tuberculosis. PLoS. Pathog. 1, e2.
Johnston,J.M., Arcus,V.L., Morton,C.J., Parker,M.W., and Baker,E.N. (2003). Crystal structure of a putative methyltransferase from Mycobacterium tuberculosis: misannotation of a genome clarified by protein structural analysis. J. Bacteriol. 185, 4057-4065.
Kaur,D., Brennan,P.J., and Crick,D.C. (2004). Decaprenyl diphosphate synthesis in Mycobacterium tuberculosis. J. Bacteriol. 186 , 7564-7570.
Kawai,S., Mori,S., Mukai,T., Suzuki,S., Yamada,T., Hashimoto,W., and Murata,K. (2000). Inorganic Polyphosphate/ATP-NAD kinase of Micrococcus flavus and Mycobacterium tuberculosis H37Rv. Biochem. Biophys. Res. Commun. 276, 57-63.
Kemp,L.E., Bond,C.S., and Hunter,W.N. (2002). Structure of 2C-methyl-D-erythritol 2,4- cyclodiphosphate synthase: an essential enzyme for isoprenoid biosynthesis and target for antimicrobial drug development. Proc. Natl. Acad. Sci. U. S. A 99, 6591-6596.
Kern,B.A. and Inamine,E. (1981). Cystathionine gamma-lyase activity in the cephamycin C producer Streptomyces lactamdurans. J. Antibiot. (Tokyo) 34, 583-589.
Kim,D.J., Huh,J.H., Yang,Y.Y., Kang,C.M., Lee,I.H., Hyun,C.G., Hong,S.K., and Suh,J.W. (2003). Accumulation of S-adenosyl-L-methionine enhances production of actinorhodin but inhibits sporulation in Streptomyces lividans TK23. J. Bacteriol. 185, 592-600.
Koffas,M., Roberge,C., Lee,K., and Stephanopoulos,G. (1999). Metabolic engineering. Annu. Rev. Biomed. Eng 1, 535-557.
Kolattukudy,P.E., Fernandes,N.D., Azad,A.K., Fitzmaurice,A.M., and Sirakova,T.D. (1997). Biochemistry and molecular genetics of cell-wall lipid biosynthesis in mycobacteria. Mol. Microbiol. 24, 263-270.
Kotani,S., Yanagida,I., Kato,K., and Matsuda,T. (1970). Studies on peptides, glycopeptides and antigenic polysaccharide-glycopeptide complexes isolated from an L-11 enzyme lysate of the cell walls of Mycobacterium tuberculosis strain H37Rv. Biken. J. 13, 249-275.
Lamichhane,G., Zignol,M., Blades,N.J., Geiman,D.E., Dougherty,A., Grosset,J., Broman,K.W., and Bishai,W.R. (2003). A postgenomic method for predicting essential genes at subsaturation levels of mutagenesis: application to Mycobacterium tuberculosis. Proc. Natl. Acad. Sci. U. S. A 100, 7213-7218.
Le,Y., He,J., and Vining,L.C. (1996). Streptomyces akiyoshiensis differs from other gram-positive bacteria in the organization of a core biosynthetic pathway gene for aspartate family amino acids. Microbiology 142 ( Pt 4), 791-798.
Ledwidge,R. and Blanchard,J.S. (1999). The dual biosynthetic capability of N-acetylornithine aminotransferase in arginine and lysine biosynthesis. Biochemistry 38, 3019-3024.
Lee,S.H. and Lee,K.J. (1993). Aspartate aminotransferase and tylosin biosynthesis in Streptomyces fradiae. Appl. Environ. Microbiol. 59, 822-827.
Li,D.W., Xiao,C.L., and Guan,Y. (2004). [Clone and expression of isocitrate lyase gene in Mycobacterium tuberculosis H37Rv]. Zhongguo Yi. Xue. Ke. Xue. Yuan Xue. Bao. 26, 368-371.
Mahadevan,U. and Padmanaban,G. (1998). Cloning and expression of an acyl-CoA dehydrogenase from Mycobacterium tuberculosis. Biochem. Biophys. Res. Commun. 244, 893-897.
Mahapatra,S., Scherman,H., Brennan,P.J., and Crick,D.C. (2005). N Glycolylation of the nucleotide precursors of peptidoglycan biosynthesis of Mycobacterium spp. is altered by drug treatment. J. Bacteriol. 187, 2341-2347.
Matsunaga,I., Bhatt,A., Young,D.C., Cheng,T.Y., Eyles,S.J., Besra,G.S., Briken,V., Porcelli,S.A., Costello,C.E., Jacobs,W.R., Jr., and Moody,D.B. (2004). Mycobacterium tuberculosis pks12 produces a novel polyketide presented by CD1c to T cells. J. Exp. Med. 200, 1559-1569.
Mendelovitz,S. and Aharonowitz,Y. (1982). Regulation of cephamycin C synthesis, aspartokinase, dihydrodipicolinic acid synthetase, and homoserine dehydrogenase by aspartic acid family amino acids in Streptomyces clavuligerus. Antimicrob. Agents Chemother. 21, 74-84.
Mikusova,K., Huang,H., Yagi,T., Holsters,M., Vereecke,D., D'Haeze,W., Scherman,M.S., Brennan,P.J., McNeil,M.R., and Crick,D.C. (2005). Decaprenylphosphoryl arabinofuranose, the donor of the D-arabinofuranosyl residues of mycobacterial arabinan, is formed via a two-step epimerization of decaprenylphosphoryl ribose. J. Bacteriol. 187, 8020-8025.
Mikusova,K., Huang,H., Yagi,T., Holsters,M., Vereecke,D., D'Haeze,W., Scherman,M.S., Brennan,P.J., McNeil,M.R., and Crick,D.C. (2005). Decaprenylphosphoryl arabinofuranose, the donor of the D-arabinofuranosyl residues of mycobacterial arabinan, is formed via a two-step epimerization of decaprenylphosphoryl ribose. J. Bacteriol. 187, 8020-8025.
Mougous,J.D., Green,R.E., Williams,S.J., Brenner,S.E., and Bertozzi,C.R. (2002). Sulfotransferases and sulfatases in mycobacteria. Chem. Biol. 9, 767-776.
Movahedzadeh,F., Rison,S.C., Wheeler,P.R., Kendall,S.L., Larson,T.J., and Stoker,N.G. (2004). The Mycobacterium tuberculosis Rv1099c gene encodes a GlpX-like class II fructose 1,6-bisphosphatase. Microbiology 150, 3499-3505.
Movahedzadeh,F., Smith,D.A., Norman,R.A., Dinadayala,P., Murray-Rust,J., Russell,D.G., Kendall,S.L., Rison,S.C., McAlister,M.S., Bancroft,G.J., McDonald,N.Q., Daffe,M., Av-Gay,Y., and Stoker,N.G. (2004). The Mycobacterium tuberculosis ino1 gene is essential for growth and virulence. Mol. Microbiol. 51, 1003-1014.
Munoz-Elias,E.J., Upton,A.M., Cherian,J., and McKinney,J.D. (2006). Role of the methylcitrate cycle in Mycobacterium tuberculosis metabolism, intracellular growth, and virulence. Mol. Microbiol. 60, 1109-1122.
Nagasawa,T., Kanzaki,H., and Yamada,H. (1984). Cystathionine gamma-lyase of Streptomyces phaeochromogenes. The occurrence of cystathionine gamma-lyase in filamentous bacteria and its purification and characterization. J. Biol. Chem. 259, 10393-10403.
Nagasawa,T., Kanzaki,H., and Yamada,H. (1987). Cystathionine gamma-lyase from Streptomyces phaeochromogenes. Methods Enzymol. 143, 486-492.
Nassau,P.M., Martin,S.L., Brown,R.E., Weston,A., Monsey,D., McNeil,M.R., and Duncan,K. (1996). Galactofuranose biosynthesis in Escherichia coli K-12: identification and cloning of UDP-galactopyranose mutase. J. Bacteriol. 178, 1047-1052.
Newton,G.L., Koledin,T., Gorovitz,B., Rawat,M., Fahey,R.C., and Av-Gay,Y. (2003). The glycosyltransferase gene encoding the enzyme catalyzing the first step of mycothiol biosynthesis (mshA). J. Bacteriol. 185, 3476-3479.
Okamoto,S., Lezhava,A., Hosaka,T., Okamoto-Hosoya,Y., and Ochi,K. (2003). Enhanced expression of S-adenosylmethionine synthetase causes overproduction of actinorhodin in Streptomyces coelicolor A3(2). J. Bacteriol. 185, 601-609.
Onwueme,K.C., Vos,C.J., Zurita,J., Ferreras,J.A., and Quadri,L.E. (2005). The dimycocerosate ester polyketide virulence factors of mycobacteria. Prog. Lipid Res. 44, 259-302.
Onwueme,K.C., Vos,C.J., Zurita,J., Soll,C.E., and Quadri,L.E. (2005). Identification of phthiodiolone ketoreductase, an enzyme required for production of mycobacterial diacyl phthiocerol virulence factors. J. Bacteriol. 187, 4760-4766.
Parish,T., Schaeffer,M., Roberts,G., and Duncan,K. (2005). HemZ is essential for heme biosynthesis in Mycobacterium tuberculosis. Tuberculosis. (Edinb. ) 85, 197-204.
Patek,M., Hochmannova,J., Jelinkova,M., Nesvera,J., and Eggeling,L. (1998). Analysis of the leuB gene from Corynebacterium glutamicum. Appl. Microbiol. Biotechnol. 50, 42-47.
Patterson,J.H., Waller,R.F., Jeevarajah,D., Billman-Jacobe,H., and McConville,M.J. (2003). Mannose metabolism is required for mycobacterial growth. Biochem. J. 372, 77-86.
Perez,E., Constant,P., Laval,F., Lemassu,A., Laneelle,M.A., Daffe,M., and Guilhot,C. (2004). Molecular dissection of the role of two methyltransferases in the biosynthesis of phenolglycolipids and phthiocerol dimycoserosate in the Mycobacterium tuberculosis complex. J. Biol. Chem. 279, 42584-42592.
Perez,E., Constant,P., Lemassu,A., Laval,F., Daffe,M., and Guilhot,C. (2004). Characterization of three glycosyltransferases involved in the biosynthesis of the phenolic glycolipid antigens from the Mycobacterium tuberculosis complex. J. Biol. Chem. 279, 42574-42583.
Pinto,R., Tang,Q.X., Britton,W.J., Leyh,T.S., and Triccas,J.A. (2004). The Mycobacterium tuberculosis cysD and cysNC genes form a stress-induced operon that encodes a tri-functional sulfate-activating complex. Microbiology 150, 1681-1686.
Portevin,D., Sousa-D'Auria,C., Montrozier,H., Houssin,C., Stella,A., Laneelle,M.A., Bardou,F., Guilhot,C., and Daffe,M. (2005). The acyl-AMP ligase FadD32 and AccD4-containing acyl-CoA carboxylase are required for the synthesis of mycolic acids and essential for mycobacterial growth: identification of the carboxylation product and determination of the acyl-CoA carboxylase components. J. Biol. Che…
Prakash,P., Aruna,B., Sardesai,A.A., and Hasnain,S.E. (2005). Purified recombinant hypothetical protein coded by open reading frame Rv1885c of Mycobacterium tuberculosis exhibits a monofunctional AroQ class of periplasmic chorismate mutase activity. J. Biol. Chem. 280, 19641-19648.
Raymond,J.B., Mahapatra,S., Crick,D.C., and Pavelka,M.S., Jr. (2005). Identification of the namH gene, encoding the hydroxylase responsible for the N-glycolylation of the mycobacterial peptidoglycan. J. Biol. Chem. 280, 326-333.
Reddy,S.K., Kamireddi,M., Dhanireddy,K., Young,L., Davis,A., and Reddy,P.T. (2001). Eukaryotic-like adenylyl cyclases in Mycobacterium tuberculosis H37Rv: cloning and characterization. J. Biol. Chem. 276, 35141-35149.
Rengarajan,J., Sassetti,C.M., Naroditskaya,V., Sloutsky,A., Bloom,B.R., and Rubin,E.J. (2004). The folate pathway is a target for resistance to the drug para-aminosalicylic acid (PAS) in mycobacteria. Mol. Microbiol. 53, 275-282.
Rizzi,C., Frazzon,J., Ely,F., Weber,P.G., da Fonseca,I.O., Gallas,M., Oliveira,J.S., Mendes,M.A., de Souza,B.M., Palma,M.S., Santos,D.S., and Basso,L.A. (2005). DAHP synthase from Mycobacterium tuberculosis H37Rv: cloning, expression, and purification of functional enzyme. Protein Expr. Purif. 40, 23-30.
Roos,A.K., Burgos,E., Ericsson,D.J., Salmon,L., and Mowbray,S.L. (2005). Competitive inhibitors of Mycobacterium tuberculosis ribose-5-phosphate isomerase B reveal new information about the reaction mechanism. J. Biol. Chem. 280, 6416-6422.
Rousseau,C., Neyrolles,O., Bordat,Y., Giroux,S., Sirakova,T.D., Prevost,M.C., Kolattukudy,P.E., Gicquel,B., and Jackson,M. (2003). Deficiency in mycolipenate- and mycosanoate-derived acyltrehaloses enhances early interactions of Mycobacterium tuberculosis with host cells. Cell Microbiol. 5, 405-415.
Rousseau,C., Sirakova,T.D., Dubey,V.S., Bordat,Y., Kolattukudy,P.E., Gicquel,B., and Jackson,M. (2003). Virulence attenuation of two Mas-like polyketide synthase mutants of Mycobacterium tuberculosis. Microbiology 149, 1837-1847.
Ruzheinikov,S.N., Burke,J., Sedelnikova,S., Baker,P.J., Taylor,R., Bullough,P.A., Muir,N.M., Gore,M.G., and Rice,D.W. (2001). Glycerol dehydrogenase. structure, specificity, and mechanism of a family III polyol dehydrogenase. Structure. 9, 789-802.
Sambandamurthy,V.K., Wang,X., Chen,B., Russell,R.G., Derrick,S., Collins,F.M., Morris,S.L., and Jacobs,W.R., Jr. (2002). A pantothenate auxotroph of Mycobacterium tuberculosis is highly attenuated and protects mice against tuberculosis. Nat. Med. 8, 1171-1174.
Sareen,D., Newton,G.L., Fahey,R.C., and Buchmeier,N.A. (2003). Mycothiol is essential for growth of Mycobacterium tuberculosis Erdman. J. Bacteriol. 185, 6736-6740.
Sasso,S., Ramakrishnan,C., Gamper,M., Hilvert,D., and Kast,P. (2005). Characterization of the secreted chorismate mutase from the pathogen Mycobacterium tuberculosis. FEBS J. 272, 375-389.
Schnell,R., Sandalova,T., Hellman,U., Lindqvist,Y., and Schneider,G. (2005). Siroheme- and [Fe4-S4]-dependent NirA from Mycobacterium tuberculosis is a sulfite reductase with a covalent Cys-Tyr bond in the active site. J. Biol. Chem. 280, 27319-27328.
Sharma,V., Grubmeyer,C., and Sacchettini,J.C. (1998). Crystal structure of quinolinic acid phosphoribosyltransferase from Mmycobacterium tuberculosis: a potential TB drug target. Structure. 6, 1587-1599.
Shimizu,S., Shiozaki,S., Ohshiro,T., and Yamada,H. (1984). Occurrence of S-adenosylhomocysteine hydrolase in prokaryote cells. Characterization of the enzyme from Alcaligenes faecalis and role of the enzyme in the activated methyl cycle. Eur. J. Biochem. 141, 385-392.
Sirakova,T.D., Thirumala,A.K., Dubey,V.S., Sprecher,H., and Kolattukudy,P.E. (2001). The Mycobacterium tuberculosis pks2 gene encodes the synthase for the hepta- and octamethyl-branched fatty acids required for sulfolipid synthesis. J. Biol. Chem. 276, 16833-16839.
Smith,D.A., Parish,T., Stoker,N.G., and Bancroft,G.J. (2001). Characterization of auxotrophic mutants of Mycobacterium tuberculosis and their potential as vaccine candidates. Infect. Immun. 69, 1142-1150.
Sohaskey,C.D. (2005). Regulation of nitrate reductase activity in Mycobacterium tuberculosis by oxygen and nitric oxide. Microbiology 151, 3803-3810.
Stadthagen,G., Kordulakova,J., Griffin,R., Constant,P., Bottova,I., Barilone,N., Gicquel,B., Daffe,M., and Jackson,M. (2005). p-Hydroxybenzoic acid synthesis in Mycobacterium tuberculosis. J. Biol. Chem. 280 , 40699-40706.
Sugantino,M., Zheng,R., Yu,M., and Blanchard,J.S. (2003). Mycobacterium tuberculosis ketopantoate hydroxymethyltransferase: tetrahydrofolate-independent hydroxymethyltransferase and enolization reactions with alpha-keto acids. Biochemistry 42, 191-199.
Takahashi,S., Kuzuyama,T., Watanabe,H., and Seto,H. (1998). A 1-deoxy-D-xylulose 5-phosphate reductoisomerase catalyzing the formation of 2-C-methyl-D-erythritol 4-phosphate in an alternative nonmevalonate pathway for terpenoid biosynthesis. Proc. Natl. Acad. Sci. U. S. A 95, 9879-9884.
Takayama,K., Wang,C., and Besra,G.S. (2005). Pathway to synthesis and processing of mycolic acids in Mycobacterium tuberculosis. Clin. Microbiol. Rev. 18, 81-101.
Tammenkoski,M., Benini,S., Magretova,N.N., Baykov,A.A., and Lahti,R. (2005). An unusual, His-dependent family I pyrophosphatase from Mycobacterium tuberculosis. J. Biol. Chem. 280, 41819-41826.
Tarnok,I., Pechmann,H., Krallmann-Wenzel,U., Rohrscheidt,E., and Tarnok,Z. (1979). [Nicotinamidase and the so-called pyrazinamidase in mycobacteria; the simultaneous occurrence of both activites (author's transl)]. Zentralbl. Bakteriol. [Orig. A] 244, 302-308.
Teusink,B., van Enckevort,F.H., Francke,C., Wiersma,A., Wegkamp,A., Smid,E.J., and Siezen,R.J. (2005). In silico reconstruction of the metabolic pathways of Lactobacillus plantarum: comparing predictions of nutrient requirements with those from growth experiments. Appl. Environ. Microbiol. 71, 7253-7262.
Tian,J., Bryk,R., Itoh,M., Suematsu,M., and Nathan,C. (2005). Variant tricarboxylic acid cycle in Mycobacterium tuberculosis: identification of alpha-ketoglutarate decarboxylase. Proc. Natl. Acad. Sci. U. S. A 102, 10670-10675.
Truglio,J.J., Theis,K., Feng,Y., Gajda,R., Machutta,C., Tonge,P.J., and Kisker,C. (2003). Crystal structure of Mycobacterium tuberculosis MenB, a key enzyme in vitamin K2 biosynthesis. J. Biol. Chem. 278, 42352-42360.
Tullius,M.V., Harth,G., and Horwitz,M.A. (2001). High extracellular levels of Mycobacterium tuberculosis glutamine synthetase and superoxide dismutase in actively growing cultures are due to high expression and extracellular stability rather than to a protein-specific export mechanism. Infect. Immun. 69, 6348-6363.
Uppsten,M., Davis,J., Rubin,H., and Uhlin,U. (2004). Crystal structure of the biologically active form of class Ib ribonucleotide reductase small subunit from Mycobacterium tuberculosis. FEBS Lett. 569, 117-122.
Vaishnav,P., Randev,S., Jatiani,S., Aggarwal,S., Keharia,H., Vyas,P.R., Nareshkumar,G., and Archana,G. (2000). Characterization of carbamoyl phosphate synthetase of Streptomyces spp. Indian J. Exp. Biol. 38, 931-935.
Vargha,G. (1997). A possible role of the effect of methionine on the activity of aspartokinase in sporulation of a Streptomyces fradiae mutant. Acta Biol. Hung. 48, 281-288.
Wheeler,P.R., Coldham,N.G., Keating,L., Gordon,S.V., Wooff,E.E., Parish,T., and Hewinson,R.G. (2005). Functional demonstration of reverse transsulfuration in the Mycobacterium tuberculosis complex reveals that methionine is the preferred sulfur source for pathogenic Mycobacteria. J. Biol. Chem. 280, 8069-8078.
White,P.J., Young,J., Hunter,I.S., Nimmo,H.G., and Coggins,J.R. (1990). The purification and characterization of 3-dehydroquinase from Streptomyces coelicolor. Biochem. J. 265, 735-738.
Whitney,J.G., Brannon,D.R., Mabe,J.A., and Wicker,K.J. (1972). Incorporation of labeled precursors into A16886B, a novel -lactam antibiotic produced by Streptomyces clavuligerus. Antimicrob. Agents Chemother. 1, 247-251.
Williams,S.J., Senaratne,R.H., Mougous,J.D., Riley,L.W., and Bertozzi,C.R. (2002). 5'-adenosinephosphosulfate lies at a metabolic branch point in mycobacteria. J. Biol. Chem. 277, 32606-32615.
Wooff,E., Michell,S.L., Gordon,S.V., Chambers,M.A., Bardarov,S., Jacobs,W.R., Jr., Hewinson,R.G., and Wheeler,P.R. (2002). Functional genomics reveals the sole sulphate transporter of the Mycobacterium tuberculosis complex and its relevance to the acquisition of sulphur in vivo. Mol. Microbiol. 43, 653-663.
Wray,L.V., Jr. and Fisher,S.H. (1988). Cloning and nucleotide sequence of the Streptomyces coelicolor gene encoding glutamine synthetase. Gene 71, 247-256.
Zhang,W., Jiang,W., Zhao,G., Yang,Y., and Chiao,J. (1999). Sequence analysis and expression of the aspartokinase and aspartate semialdehyde dehydrogenase operon from rifamycin SV-producing amycolatopsis mediterranei. Gene 237, 413-419.
Zimhony,O., Cox,J.S., Welch,J.T., Vilcheze,C., and Jacobs,W.R., Jr. (2000). Pyrazinamide inhibits the eukaryotic-like fatty acid synthetase I (FASI) of Mycobacterium tuberculosis. Nat. Med. 6, 1043-1047.
