# Supplementary material for: GSMN-TB: a web-based genome-scale network model of Mycobacterium tuberculosis metabolism
Source: Genome Biol. 2007 May 23;8(5):R89. doi: 10.1186/gb-2007-8-5-r89 (PMC1929162; doi:10.1186/gb-2007-8-5-r89)
Supplement: Additional data file 6 — Provided are metabolite names. [file gb-2007-8-5-r89-S6.xls]

## Sheet: File 6
Table 2 M. tuberculosis Genome-scale metabolic network - metabolite names
13PDG	1,3-diphosphateglycerate
1-AMINO-PROPAN-2-OL	1-amino-propan-2-ol
2A3KB	2-amino-3-oxobutanoate
2MBECOA	2-methylbut-2-enoyl-CoA (tiglyl-CoA, 2-methylcrotonoyl-CoA)
2MBUTCOA	S-2-methyl-butyryl-CoA
2MBUTLIPO	enzyme_N6-(S-[2-methylpropanoyl]dihydrolipoyl)lysine
2METHYLCISACONITATE	2-methyl-cis-aconitate
2METHYLCITRATE	2-methylcitrate
2PCDPMDE	2-phospho-4-(cytidine_5'-diphospho)-2-C-methyl-D-erythritol
2PG	2-phosphoglycerate
2-PHOSPHO-L-LACTATE	2-phospho-L-lactate
3DDAH7P	3-deoxy-D-arabino-heptulosonate-7-phosphate
3MBECOA	3-methylbut-2-enoyl-CoA (3-methylcrotonyl-CoA)
3MBUTCOA	S-3-methyl-butyryl-CoA
3MBUTLIPO	enzyme_N6-(S-[3-methylbutanoyl]dihydrolipoyl)lysine
3PG	3-phosphoglycerate
3PSER	3-phospho-serine
3PSME	5-enolpyruvyl-shikimate-3-phosphate
4HPP	p-hydroxyphenylpyruvate
4PPNCYS	R-4'-phosphopantothenoyl-L-cysteine
4PPNTE	pantetheine_4'-phosphate
4PPNTO	D-4'-phosphopantothenate
5-AMINO-LEVULINATE	5-amino-levulinate
5MTA	5'-methylthioadenosine
5PARAPP	5'-phosphoarabinose-pyrophosphate
7-8-DIAMINONONANOATE	7,8-Diaminononanoate
8-AMINO7-OXONONANOATE	8-amino-7-oxononanoate
9-HEXADECENOATE	9-hexadecenoate
9-HEXADECENOYL-ACP	9-hexadecenoyl-ACP
9-HEXADECENOYL-COA	9-hexadecenoyl-CoA
9-OCTADECENOATE	9-octadecenoate
9-OCTADECENOYL-ACP	9-octadecenoyl-ACP
9-OCTADECENOYL-COA	9-octadecenoyl-CoA
A160GL3P	A160GL3P
A6RP	5-amino-6-(5'-phosphoribosylamino)uracil
A6RP5P	5-amino-6-(5'-phosphoribitylamino)uracil
A6RP5P2	5-amino-6-(5'-phosphoribosylamino)uracil
AACCOA	acetoacetyl-CoA
ABUT	2-aceto-2-hydroxy-butyrate
AC	acetate
AC1PIM1	intermediate in phosphatidylinositol mannoside synthesis
AC1PIM2	intermediate in phosphatidylinositol mannoside synthesis
AC1PIM3	intermediate in phosphatidylinositol mannoside synthesis
AC2PIM1	intermediate in phosphatidylinositol mannoside synthesis
AC2PIM2	intermediate in phosphatidylinositol mannoside synthesis
AC2PIM3	intermediate in phosphatidylinositol mannoside synthesis
AC3PIM1	intermediate in phosphatidylinositol mannoside synthesis
AC3PIM2	intermediate in phosphatidylinositol mannoside synthesis
AC3PIM3	intermediate in phosphatidylinositol mannoside synthesis
AC3PIM4	intermediate in phosphatidylinositol mannoside synthesis
AC3PIM5	intermediate in phosphatidylinositol mannoside synthesis
AC4PIM1	intermediate in phosphatidylinositol mannoside synthesis
AC4PIM2	intermediate in phosphatidylinositol mannoside synthesis
AC4PIM3	intermediate in phosphatidylinositol mannoside synthesis
AC4PIM5	intermediate in phosphatidylinositol mannoside synthesis
AC4PIM6	intermediate in phosphatidylinositol mannoside synthesis
AC4PIM7	intermediate in phosphatidylinositol mannoside synthesis
ACACP	acetyl-ACP
ACAL	acetaldehyde
ACCOA	acetyl-CoA
ACETYLP	acetylphosphate
ACLAC	2-acetolactate
ACP	acyl-carrier-protein
ACRCOA	acrylyl-CoA
ACTAC	acetoacetate
ACYL-MAS	ACYL-MAS
ACYL-TRE-S-COA	ACYL-TRE-S-COA
AD	adenine
ADCHOR	4-amino-4-deoxychorismate
ADENOSYLCOBINAMIDE	adenosylcobinamide
ADENOSYLCOBINAMIDE-GDP	adenosylcobinamide-GDP
ADENOSYLCOBINIMIDE-P	adenosylcobinamide-P
ADENOSYL-COBRATE	adenosyl-cobyrate
ADENOSYL-COBRINICACID-A-C-DIAMIDE	adenosyl-cobyrinic acid a,c-diamide
ADLIPO	enzyme_N6-(S-acetyldihydrolipoyl)lysine
ADN	adenosine
ADP	adenosine-diphosphate
AGL3P	1-acyl-sn-glycerol-3P
AHHMD	2-amino-4-hydroxy-6-hydroxymethyl-7,8-dihydropteridine_diphosphate
AHHMP	6-hydroxymethyl-dihydropterin
AHMMP	hydroxymethylpyrimidine
AHTD	7,8-dihydroneopterin_3'-triphosphate
AICAR	amino-4-imidazolecarboxamide_ribotide
AIR	5-aminoimidazole_ribonucleotide
AKG	α-ketoglutarate
AKP	2-dehydropantoate
ALA	D-alanine
ALAALA	D-alanyl-D-alanine
AMINOACETONE	aminoacetone
AMP	adenosine-monophosphate
AMPMP	hydroxymethylpyrimidine_phosphate
AN	anthranilate
APS	adenylyl-sulfate
ARABINOGALACTAN_PEPTIDOGLYCAN	arabinogalactan_peptidoglycan
ARABINOGALACTANDPP	arabinogalactan-decaprenylphosphate
ARAbr1brGALACTANDPP	ARA[1]GALACTANDPP
ARAFDPP	arabinofuranose-decaprenylphosphate
ARG	L-arginine
ARGSUCC	L-arginino-succinate
ASER	O-acetyl-L-serine
ASN	L-asparagine
ASP	L-aspartate
ASP4P	L-aspartyl-4-phosphate
ASPSA	L-aspartate-semialdehyde
ASUC	adenylo-succinate
ATP	adenosine-triphosphate
bALA	β-alanine
bDG1P	β-D-Glucose_1-phosphate
bDG6P	β-D-glucose-6-phosphate
bDGLC	β-D-glucose
BETA-KETO-C22-ACYL-ACP	intermediate in mycolic acid synthesis
BIOMASS	biomass
BIOTIN	biotin
BIOTIN-BCCP	biotin-BCCP
BIOTIN-CO2	BCCP-biotin-CO2
brn-1brPOLYP	(polyphosphate)(n-1)
brnbrPOLYP	(polyphosphate)(n)
BUTANOYL-COA	butanoyl-CoA
C78-3-OXY-MYCOLATE-ENZ	3-oxo-C78-α-mycolate-ENZ
C78MYCOLATE-ENZ	intermediate in mycolic acid synthesis
C78MYCOLATE-PP	intermediate in mycolic acid synthesis
CAASP	carbamoyl-L-aspartate
CADA	cadaverine
CAIR	4-carboxyaminoimidazole_ribonucleotide
cAMP	cyclic-AMP
CAP	carbamoyl-phosphate
CATECHOL	catechol
CBHCAP	3-carboxy-2-hydroxy-4-methylpentanoate
CDP	cytidine-diphosphate
CDPDAG-TBA	CDP-diacylglycerol-TBA
CDPDG	CDP-diacylglycerol
CDPMDE	4-(cytidine_5'-diphospho)-2-C-methyl-D-erythritol
CELB	cellobiose
cGMP	cyclic-GMP
CHOR	chorismate
CIS-DELTA-13-ENOYL-C32-ACYL-ACP	intermediate in mycolic acid synthesis
CIS-DELTA-19-ENOYL-C38-ACYL-ACP	intermediate in mycolic acid synthesis
CIS-DELTA-2-19,31-ENOYL-C50-ACYL-ACP	intermediate in mycolic acid synthesis
CIS-DELTA-2-19,37-ENOYL-C56-ACYL-ACP	intermediate in mycolic acid synthesis
CIS-DELTA-2-3,15-ENOYL-C34-ACYL-ACP	intermediate in mycolic acid synthesis
CIS-DELTA-2-3,21-ENOYL-C40-ACYL-ACP	intermediate in mycolic acid synthesis
CIS-DELTA-37-ENOYL-DIMETHY-HYDROXY-C56-ACYL-ACP	intermediate in mycolic acid synthesis
CIS-DELTA-37-ENOYL-METHY-HYDROXY-C56-ACYL-ACP	intermediate in mycolic acid synthesis
CIS-DELTA-3-DODECANOYL-COA	intermediate in mycolic acid synthesis
CIS-DELTA-3-ENOYL-C22-ACYL-ACP	intermediate in mycolic acid synthesis
CIS-DELTA-5-TETRADECANOYL-COA	intermediate in mycolic acid synthesis
CIS-KETO-MEROACYL-ACP	intermediate in mycolic acid synthesis
CIS-METHOXY-MEROACYL-ACP	intermediate in mycolic acid synthesis
CIT	citrate
CITR	citrulline
CITxt	external_citrate
CL	cardiolipin
CMP	cytidine-monophosphate
CO2	carbon_dioxide
CO2xt	external_carbon_dioxide
COA	coenzyme_A
COB-I	coenzyme B12, cob(I)alamin
COB-II	coenzyme B12, cob(II)alamin
COB-III	coenzyme B12, cob(III)alamin
COB-II-RINICACID-A-C-DIAMIDE	cob(II)yrinic acid a,c-diamide
COB-I-RINICACID-A-C-DIAMIDE	cob(I)yrinic acid a,c-diamide
CO-II	Co2+ (cobalt ion)
CO-IIxt	external Co2+ (cobalt ion)
COPROPORPHYRINOGEN-III	coproporphyrinogen_III
CPAD5P	1-(o-carboxyphenylamino)-1'-deoxyribulose-5'-phosphate
CROTONOYLCOA	crotonoyl-CoA
CTP	cytidine-5'-triphosphate
CYCLOPROPYL-MEROACYL-ACP	intermediate in mycolic acid synthesis
CYS	L-cysteine
CYS-NG-INS	desacetylmycothiol_(1-D-myo-inosityl-2-(L-cysteinyl)amido-2-deoxy-α-D-glucopyranoside)
D-3-HYDROXY-C22-ACYL-ACP	intermediate in mycolic acid synthesis
D6PGC	6-phospho-D-gluconate
D6PGL	D-glucono-δ-lactone-6-phosphate
D6RP5P	2,5-diamino-6-(ribosylamino)-4-(3H)-pyrimidinone_5'-phosphate
D8RL	6,7-dimethyl-8-(1-D-ribityl)lumazine
DA	deoxyadenosine
DADP	deoxyadenosine-diphosphate
DAG	1,2-diacylglycerol
DALA	D-alanine
DAPIM	L,L-diaminopimelate
DATP	deoxyadenosine-triphosphate
DB4P	2,5-diamino-6-(ribosylamino)-4-(3H)-pyrimidinone_5'-phosphate
DCDP	deoxycytidine-diphosphate
DCMP	deoxycytidine_monophosphate
DCTP	deoxycytidine-triphosphate
DECANOATE	decanoate
DECANOYL-COA	decanoyl-CoA
DETHIOBIOTIN	dethiobiotin
DGDP	deoxyguanosine-diphosphate
DGLN	D-glutamine
DGLU	D-glutamate
DGLYCERATE	D-glycerate
DGMP	deoxyguanosine-monophosphate
DGTP	deoxyguanosine-triphosphate
DHAP	dihydroxyacetone-phosphate
DHF	7,8-dihydrofolate
DHLIPOYLPROTEIN	enzyme_N6-(dihydrolipoyl)lysine
DHMVA	2,3-dihydroxy-3-methylvalerate
DHN	1,4-dihydroxy-2-naphthoate
DHP	dihydro-neo-pterin
DHPT	7,8-dihydropteroate
DHSK	3-dehydro-shikimate
DIACYLTREHALOSE	diacyltrehalose.
DIHYDRODIPICOLINATE	L-2,3-dihydrodipicolinate
DIHYDROXYMETHYLPENTANOATE	Dihydroxy-methylpentanoate
DIM	dimycocerosate
DIM-CYTO	cytoplasmic_dimycocerosate
DIMGP	D-erythro-imidazole-glycerol-phosphate
DIN	deoxyinosine
DLIPO	dihydrolipoyl
DMK	3-demethylubiquinone-8
DMPP	dimethylallyl-pyrophosphate
DNA	deoxyribonucleic acid
DOCOSANOATE	docosanoate
DOCOSANOYL-ACP	docosanoyl-ACP
DOCOSANOYL-COA	docosanoyl-CoA
DODECANOATE	dodecanoate
DODECANOYL-COA	dodecanoyl-CoA
DOROA	dihydroorotate
DPCOA	dephospho-CoA
DPP	dimethylallyl-pyrophosphate
DPPARA	decaprenylphosphate-arabinose
DPPPR	decaprenylphosphoryl-5-phosphoribose
DPPR	decaprenylphosphoribose
DQT	3-dehydroquinate
DR1P	deoxyribose-1-phosphate
DR5P	deoxyribose-5-phosphate
DT	thymidine
DTDP	deoxythymidine-5'-diphosphate
DTDP4DH6DGLC	dTDP-4-dehydro-6-deoxy-D-glucose
DTDP4DH6DMAN	dTDP-4-dehydro-6-deoxy-L-mannose
DTDPGLC	dTDP-glucose
DTDPRHAM	dTDP-α-L-rhamnose
DTMP	deoxythymidine 5'-phosphate
DTTP	deoxythymidine 5'-triphosphate
DUDP	deoxyuridine-diphosphate
DUMP	deoxyuridine-phosphate
DUTP	deoxyuridine-triphosphate
DX5P	1-deoxy-D-xylulose 5-phosphate
E4P	D-erythrose-4-phosphate
EICOSANOATE	eicosanoate
EICOSANOYL-ACP	eicosanoyl-ACP
EICOSANOYL-COA	eicosanoyl-CoA
ETH	ethanol
F1P	fructose-1-phosphate
F420	coenzyme F420
F420-0	intermediate in coenzyme F420 synthesis
F6P	D-fructose-6-phosphate
FAD	flavin adenine dinucleotide
FADH2	flavin adenine dinucleotide reduced
FDP	fructose-1,6-bisphosphate
FE2	ferrous iron
FE3	ferric iron
FE3xt	external ferric iron
FERI	oxidized ferredoxin
FERO	reduced ferredoxin
FGAM	5-phosphoribosyl-N-formylglycineamidine
FGAR	5'-phosphoribosyl-N-formylglycineamide
FMN	flavin_mononucleotide
FO	intermediate in coenzyme F420 synthesis
FOR	formate
FPP	trans, trans-farnesyl diphosphate
FRU	fructose
FTHF	N10-formyl-THF
FUACAC	4-fumaryl-acetoacetate
FUC1P	β-L-fucose_1-phosphate
FUM	fumarate
G1P	α-D-glucose_1-phosphate
G3P	D-glyceraldehyde-3-phosphate
G6P	β-D-glucose-6-phosphate
GA1P	D-glucosamine-1-phosphate
GA6P	D-glucosamine-6-phosphate
GABA	4-aminobutyrate_(GABA)
GAL1P	α-D-galactose_1-phosphate
GALACTANDPP	galactan-decaprenylphosphate
GAR	5-phospho-ribosyl-glycineamide
GDP	guanosine_diphosphate
GDPDHDOGAL	GDP-4-dehydro-6-L-deoxygalactose
GDPDHDOMAN	GDP-4-dehydro-6-deoxy-D-mannose
GDPFUC	GDP-L-fucose
GDPMAN	guanosine_diphosphate_mannose
GGPP	geranylgeranyl_diphosphate
GL	Glycerol
GL3P	glycerol-3-phosphate
GLAC	D-galactose
GLAL	glycolaldehyde
GLC	β-D-glucose
GLCxt	external_β-D-glucose
GLN	glutamine
GLU	glutamate
GLU1SEMIALD	glutamate-1-semialdehyde
GLUGSAL	L-glutamate_γ-semialdehyde
GLUP	L-glutamate-5-phosphate
GLX	glyoxylate
GLY	glycine
GLYCOLATE	glycolate
GMP	guanosine-monophosphate
GN	guanine
GPP	geranyl-PP
GSN	guanosine
GTP	guanosine-triphosphate
GUAIACOL	guaiacol
H	proton
H2O2	hydrogen_peroxide
H2S	hydrogen_sulfide
H2SO3	sulfurous_acid_
HBA	salicylate_(o-hydroxybenzoic_acid)
HCO3	bicarbonate
HCYS	L-homocysteine
HEME-FE2	heme in ferrous form
HEME-FE3	heme in ferric form
HEMT	4-methyl-5-(β-hydroxyethyl)thiazole
HEPPP	hexaprenyl_diphosphate
HEPTADECANOATE	heptadecanoate
HEPTADECANOYL-ACP	heptadecanoyl-ACP
HEPTADECANOYL-COA	heptadecanoyl-CoA
HEPTANOYL-COA	heptanoyl-CoA
HEXACOSANOATE	hexacosanoate
HEXACOSANOYL-ACP	hexacosanoyl-ACP
HEXACOSANOYL-COA	hexacosanoyl-CoA
HEXACOSANOYL-COA-CO2	hexacosanoyl-CoA-CO2
HEXADECANOATE	hexadecanoate
HEXADECANOYL-ACP	hexadecanoyl-ACP
HEXADECANOYL-COA	hexadecanoyl-COA
HEXADECANOYL-MAS	hexadecanoyl-MAS
HEXANOATE	hexanoate
HEXANOYL-ACP	hexanoyl-ACP
HEXANOYL-COA	hexanoyl-CoA
HIBUT	3-hydroxy-isobutyrate
HIBUTCOA	3-hydroxy-isobutyryl-CoA
HIS	L-histidine
HISOL	histidinol
HISOLP	L-histidinol-phosphate
HMB4PP	1-hydroxy-2-methyl-2-(E)-butenyl_4-diphosphate
HMBUTCOA	3-hydroxybutyryl-CoA
HMGLUTCOA	3-hydroxy-3-methyl-glutaryl-CoA
HOMOGEN	homogentisate
HPPP	hexaprenyl_phosphate
HSER	homoserine
HYDROGENOBYRINATE	hydrogenobyrinate
HYDROGENOBYRINATE-A-C-DIAMIDE	hydrogenobyrinate_a,c_diamide
HYDROXYAKG	D-4-hydroxy-2-keto-glutarate
HYDROXYMETHYLBILANE	hydroxymethylbilane
HYDROXYPHTHIOCERANOYL-COA	hydroxyphthioceranoyl-CoA
HYXN	hypoxanthine
IBUTCOA	isobutyryl-CoA
IBUTLIPO	isobutyryl-lipoamide
ICHOR	isochorismate
ICIT	isocitrate
IDP	inosine_diphosphate
IGP	indole-3-glycerol-phosphate
ILE	L-isoleucine
IMACP	imidazole_acetol-phosphate
IMP	inosine-5'-phosphate
INS	inosine
IP	inositol_phosphate
IPP	Δ3-isopentenyl-PP
IPPMAL	2-isopropylmalate
ISUCC	iminoaspartate_(α-iminosuccinate)
ITP	inosine_triphosphate
LAC	D-lactate
LACTAL	lactaldehyde
LAM	lipoarabinomannan
LEU	L-leucine
LIPID1	LIPID1 intermediate in peptidoglycan synthesis
LIPID2	LIPID2 intermediate in peptidoglycan synthesis
LIPID2-AMIDATED	LIPID2-AMIDATED
LIPO	lipoamide
LIPOYLPROTEIN	H-protein-(lipoyl)lysine
LLAC	lactate
LLCT	cystathionine
LM	ipomannan
LPPG	2-phospho-lactate
LYS	L-lysine
MAACCOA	MAACCOA
MACAC	4-maleyl-acetoacetate
MACRCOA	methylacrylyl-CoA
MAG	monoacylglycerol
MAHMPPP	4-amino-5-hydroxymethyl-2-methylpyrimidine-pyrophosphate
MAL	malate
MALACP	malonyl-ACP
MALCOA	malonyl-CoA
MAN	mannose
MAN1P	α-D-mannose_1-phosphate
MAN6P	mannose-6-phosphate
MAPC	mycolic_acid–arabinogalactan-peptidoglycan_complex
MAS	mycocerosic acids polyketide synthase
MBT	mycobactin
MBTA-HOLO	mycobactinA-HOLO
MBTA-SAL	mycobactinA-SAL
MBTB-HOLO	mycobactinB-HOLO
MBTB-SER	mycobactinB-SER
MBTCD-HBA	mycobactinCD-HBA
MBTCD-HOLO	mycobactinCD-HOLO
MBTE-HOLO	mycobactinE-HOLO
MBTE-LYS	mycobactinE-LYS
MBTF-HOLO	mycobactinF-HOLO
MBTF-LYS	mycobactinF-LYS
MBTSEC	mycobactinSEC
MBTWALL	mycobactinWALL
MDAPIM	meso-diaminopimelate
MDE4P	2-C-methyl-D-erythritol-4-phosphate
MDECPP	2-C-methyl-D-erythritol-2,4-cyclodiphosphate
MEROACYL-AMP	meroacyl-AMP
MET	methionine
METHF	5,10-methenyl-THF
METHYMALONATE	methylmalonate
METTHF	5,10-methylene-THF
MGLUTCOA	3-methylglutaconyl-CoA
MI	myo-inositol
MK	ubiquinone-8
MKH2	ubiquinol-8
MLT	maltose
MO2	molybdenum_ion
MO2xt	external_molybdenum_ion
MOAD-COOH	intermediate in molybdopterin synthesis
MOAD-COSH	intermediate in molybdopterin synthesis
MOLYBDENUM	molybdenum
MOLYBDOPTERIN	molybdopterin
MOLYBDOPTERIN-GDP	molybdopterin_guanine_dinucleotide
MOP	4-methyl-2-oxopentanoate
MPD	mannosyl-ß-1-phosphodolichol
MPET	4-methyl-5-(β-hydroxyethyl)thiazole_phosphate
MTHF	5-methyl-THF
MTR1P	5-methylthioribose-1-phosphate
MYCOCEROSOYL-MAS	mycocerosyl-mas enzyme
MYCOLIPANOIC-ACP	mycolipanoic-ACP
MYCOLIPDIENOYL-ACP	mycolipdienoyl-ACP
MYCOLIPENOYL-ACP	mycolipenoyl-ACP
MYCOSIDE_B	mycoside_B
MYCOTHIOL	mycothiol
MYCOTHIONE	mycothione
NAAD	deamido-NAD
NAC	nicotinate
NACD	nicotinate_ribonucleoside
NACN	nicotinate_nucleotide
NAD	nicotinamide_adenine_dinucleotide
NADH	nicotinamide_adenine_dinucleotide_-_reduced
NADP	nicotinamide_adenine_dinucleotide_phosphate
NADPH	Nicotinamide_adenine_dinucleotide_phosphate_-_reduced
NAGA1P	N-acetyl-glucosamine-1-phosphate
NAGDPP	N-acetyl-glucosamine-DPP
NAG-INS	1-D-myo-inosityl-2-acetamido-2-deoxy-α-D-glucopyranoside
NAGLU	N-acetyl-L-glutamate
NAGLUP	N-acetylglutamyl-phosphate
NAGLUS	N-acetyl-L-glutamate_5-semialdehyde
NAM	nicotinamide
NAMD	nicotinamide_riboside
NAMN	nicotinamide_mononucleotide
NAORN	N-acetyl-L-ornithine
NG-INS	glucosaminyl-inositol
NH3	ammonia
NH3xt	external_ammonia
NO2	nitrite
NO2xt	external_nitrite
NO3	nitrate_
NONADECANOATE	nonadecanoate
NONADECANOYL-ACP	nonadecanoyl-ACP
NONADECANOYL-COA	nonadecanoyl-COA
NONANOYL-COA	nonanoyl-COA
NPP	nerylpyrophosphate
NPRAN	N-(5'-phosphoribosyl)-anthranilate
O2	oxygen
O2xt	external_oxygen
OA	oxaloacetate
OAHSER	O-acetyl-L-homoserine
OBUT	2-oxobutanoate
OCTACOSANOYL-ACP	octacosanoyl-ACP
OCTACOSANOYL-COA	octacosanoyl-COA
OCTADECANOATE	octadecanoate
OCTADECANOYL-ACP	octadecanoyl-ACP
OCTADECANOYL-COA	octadecanoyl-CoA
OCTANOYL-COA	octanoyl-CoA
OICAP	(2S)-2-isopropyl-3-oxosuccinate
OMP	orotidine-5'-phosphate
OMVAL	2-keto-3-methyl-valerate
OPP	octaprenyl_diphosphate
ORN	ornithine
OROA	orotate
OSB	O-succinylbenzoate
OSBCOA	O-succinylbenzoyl-CoA
OSLHSER	O-succinyl-L-homoserine
OTHIO	thioredoxin_disulfide
OXOMETHYLPENTANOATE	2-oxo-3-methylpentanoate
P5C	pyrroline_5-carboxylate
PA	L-phosphatidate
PABA	para-aminobenzoic_acid
PANT	L-pantoate
PAP	adenosine_3',5'-bisphosphate
PAPS	3'-phosphoadenylyl-sulfate
PA-TBA	PA-tuberculostearic_acid
PE	L-1-phosphatidyl-ethanolamine
PENTADECANOATE	pentadecanoate
PENTADECANOYL-ACP	pentadecanoyl-ACP
PENTADECANOYL-COA	pentadecanoyl-CoA
PENTA-METHYL-TRICONTANOYL	PENTA-METHYL-TRICONTANOYL
PENTA-METHYL-TRICONTANOYL-COA	PENTA-METHYL-TRICONTANOYL-COA
PENTANOYL-COA	pentanoyl-CoA
PEP	phosphoenolpyruvate
PEPTIDOGLYCAN	peptidoglycan
PG	L-1-phosphatidyl-glycero
PGL-TB	phenolglycolipid_antigen_(PLG-Tb_1)
PGP	L-1-phosphatidylglycerol-phosphate
PHDIM	phthiocerol dimycocerosate
PHDIM-CYTO	cytoplasmic_phthiocerol_dimycocerosate
PHDIMRHAM1	PHDIMRHAM1
PHDIMRHAM2	PHDIMRHAM2
PHE	phenylalanine
PHEN	prephenate
PHENOLPHTHIODIOLONE-A	phenolphthiodiolone A
PHOSPHATIDYLCHOLINE	phosphatidylcholine
PHOSPHO-PENTA-METHYL-TRICONTANOYL-COA	PHOSPHO-PENTA-METHYL-TRICONTANOYL-COA
PHP	3-phospho-hydroxypyruvate
PHPAA-COA	PHPAA-COA
PHPYR	phenylpyruvate
PHSER	O-phospho-L-homoserine
PHTHIODIOLONE-A	phthiodiolone_A
PI	phosphate
PIMELOYL-COA	pimeloyl-CoA
PIMS	phosphatidyl_myo-inositol_mannosides
PI-TBA	PI-tuberculostearic_acid
PIxt	external_phosphate
P-L-GLX	poly-L-glutamate/glutamine (PL-glx) cell wall structure
PNTO	pantothenate
POLYACYLTREHALOSE	polyacyltrehalose
PORPHOBILILOGIN	porphobilinogen
ppGpp	ppGpp
PPI	pyrophosphate
PPM	polyprenolmannose
PPPI	Inorganic_triphosphate
PPPP	PPPP
PPTC	phenolphthiocerol
PPTT	PPTT
PRAM	5-phosphoribosylamine
PRBAMP	phosphoribosylformiminoAICAR-phosphate
PRBATP	5-phosphoribosyl_1-pyrophosphate
PRECORIN-2	precorrin-2
PRECORIN-3A	precorrin-3A
PRECORIN-3B	precorrin-3B
PRECORIN-4B	precorrin-4B
PRECORIN-5	precorrin-5
PRECORIN-6X	precorrin-6x
PRECORIN-6Y	precorrin-6y
PRECORIN-8X	precorrin-8x
PRECURSOR-Z	precursor-Z
PRFICA	phosphoribosyl-formamido-carboxamide
PRFP	phosphoribosylformiminoAICAR-phosphate
PRLP	phosphoribulosylformimino-AICAR-P
PRO	proline
PROPANOATE	propanoate
PROPIONYLACP	propionyl-ACP
PROPIONYLCOA	propionyl-CoA
PROPIONYLP	propionyl-P
PROTEIN	average_mycobacterial_protein
PROTOHEME-FE2	protoheme
PROTOPORPHYRIN-IX	protoporphyrin_IX
PROTOPORPHYRINOGEN	protoporphyrinogen_IX
PRPP	5-phosphoribosyl_1-pyrophosphate
PS	phosphatidylserine
PTC	phthiocerol
PTHIOCERANOYL-COA	phthioceranoyl-COA
PTRSC	putrescine
PTT	PTT
PURI5P	pseudouridine_5'-phosphate
PYR	pyruvate
QA	quinolinate
R1P	ribose-1-phosphate
R5P	D-ribose-5-phosphate
RHAMNAGDPP	Rha-GlcNAc-DPP
RHYDROXYBUTANOYL	(R)-3-Hydroxybutanoyl
RIB	Ribose
RIBFLAV	riboflavin
RL5P	D-ribulose-5-phosphate
RMMALONYLACP	(R)-methylmalonyl-ACP
RMMALONYLCOA	(R)-methylmalonyl-CoA
RNA	ribonucleic_acid
RTHIO	reduced_thioredoxin
S7P	D-sedoheptulose-7-phosphate
SAH	S-adenosyl-L-homocysteine
SAICAR	5'-phosphoribosyl-4-(N-succinocarboxamide)-5-aminoimidazole
SAL	salicylate
SAM	S-adenosyl-L-methionine
SAM-2-OXOBUTANOATE	S-adenosyl-4-methylthio-2-oxobutanoate
SAOPIM	N-succinyl-2-amino-6-ketopimelate
SAP	H-protein-S-(aminomethyldihydrolipoyl)lysine
SDAPIM	N-succinyl-L,L-2,6-diaminopimelate
SER	serine
SHCHC	2-succinyl-6-hydroxy-2,4-cyclohexadiene-1-carboxylate
SL-1	sulfolipid-1
SL1278-CYTO	cyptoplasmic_SL1278_(SL-1_precursor)
SL1278-WALL	wallbound_SL1278_(SL-1_precursor)
SLF	sulfate
SLFxt	external_sulfate
SMALLMOLECULES	small_molecules
SME	shikimate
SME3P	shikimate-3-phosphate
SMMALONYLCOA	(S)-methyl-malonyl-CoA
SPRMD	spermidine
SUC	sucrose
SUCC	succinate
SUCCOA	succinyl-CoA
SUCCSAL	succinate_semialdehyde_(succinic_semialdehyde)
SUGARS	sugars
T3	D-glyceraldehyde-3-phosphate
TAG	triacylglycerol
TETRACOSANOATE	tetracosanoate
TETRACOSANOYL-ACP	tetracosanoyl-ACP
TETRACOSANOYL-COA	tetracosanoyl-CoA
TETRADECANOATE	tetradecanoate_
TETRADECANOYL-ACP	tetradecanoyl-ACP
TETRADECANOYL-COA	tetradecanoyl-CoA
TETRAHYDRODIPICOLINATE	tetrahydrodipicolinate
THF	tetrahydrofolate
THFG	THF-L-glutamate
THI	thiamine
THIP	thiamine-phosphate
THPTGLU	tetrahydropteroyltri-L-glutamate
THR	threonine
TRANS-DELTA-2-DODECANOYL-COA	TRANS-DELTA-2-DODECANOYL-COA
TRANS-DELTA-2-ENOYL-C22-ACYL-ACP	TRANS-DELTA-2-ENOYL-C22-ACYL-ACP
TRANS-DELTA-2-HYDROXY-DODECANOYL-COA	TRANS-DELTA-2-HYDROXY-DODECANOYL-COA
TRANS-KETO-MEROACYL-ACP	TRANS-KETO-MEROACYL-ACP
TRANS-METHOXY-MEROACYL-ACP	TRANS-METHOXY-MEROACYL-ACP
TRE	trehalose
TRE6P	trehalose_6-phosphate
TREHALOSEDIMYCOLATE	trehalosedimycolate_(TDM)
TREHALOSEMONOMYCOLATE	trehalosemonomycolate_(TMM)
TREHALOSEMONOMYCOLATEbrCYbr	cytoplasmic_trehalosemonomycolate_(TMM)
TREHALOSEMONOMYCOLATE-P	cytoplasmic_trehalosemonomycolate-P
TRE-S	sulfated_trehalose
TRIDECANOYL-COA	tridecanoyl-CoA
TRNA-GLU	tRNAGlu
TRP	tryptophan
TS-COSH-TYR	L-tyrosine/ThiS-COSH_complex
TS-PROTEIN	ThiS_protein/C1of_Tyrosine,_4hydroxybenzyl_alcohol_complex
TUBERCULOSTEROYL-ACP	Tuberculostearic acid (TBSA)
TYR	tyrosine
UDP	uridine-diphosphate
UDPbrNAM:NGMbrAGMDAPIM	UDP[NAM:NGM]AGMDAPIM
UDPbrNAM:NGMbrAGMDAPIMAA	UDP[NAM:NGM]AGMDAPIMAA
UDPbrNAM:NGMbrALA	UDP[NAM:NGM]ALA
UDPbrNAM:NGMbrALAGLU	UDP[NAM:NGM]ALAGLU
UDPG	UDP-D-glucose
UDPGAL	UDP-galactose
UDPGALF	UDP-D-galacto-1,4-furanose
UDPNAG	UDP-N-acetyl-D-glucosamine
UDPNAGPEE	UDP-GlcNAc-pyruvate_enol_ether
UDPNAM	UDP-N-acetylmuramate
UDPNGM	UDPNGM
UMP	uridine-monophosphate
UNDECANOYL-COA	undecanoyl-CoA
URA	uracil
UREA	urea
UROPORPHYRINOGEN-III	uroporphyrinogen-III
UTP	uridine-triphosphate
VAL	valine
X5P	D-xylulose-5-phosphate
XAN	xanthine
XMP	xanthosine-5-phosphate
XTSINE	xanthosine
